# Supplementary material for: Single Cell Analysis of Endothelial Cells Identified Organ-Specific Molecular Signatures and Heart-Specific Cell Populations and Molecular Features
Source: Front Cardiovasc Med. 2019 Nov 26;6:165. doi: 10.3389/fcvm.2019.00165 (PMC6901932; doi:10.3389/fcvm.2019.00165)
Supplement: Table S2 — Cluster 9 specific genes. Seurat V2 and the default parameters were applied in this analysis. [file Table_2.XLSX]

## Sheet: Ectoderm genes
	p_val	avg_logFC	pct.1	pct.2	p_val_adj
Slc2a1	0	3.90923	0.951	0.153	0
Itm2a	0	3.84797	0.955	0.151	0
Bsg	0	3.08881	0.987	0.8	0
Slco1c1	0	2.70366	0.897	0.01	0
Pglyrp1	0	2.69529	0.92	0.064	0
Slco1a4	0	2.49758	0.899	0.016	0
Spock2	0	2.48309	0.891	0.035	0
Slc22a8	0	2.17714	0.748	0.005	0
Lsr	0	2.158	0.884	0.099	0
Vwa1	0	2.07381	0.919	0.267	0
Mfsd2a	0	2.01986	0.703	0.009	0
Slc38a3	0	1.9673	0.738	0.024	0
Wfdc1	0	1.95604	0.894	0.12	0
Ptn	0	1.893	0.826	0.04	0
Degs2	0	1.89118	0.735	0.09	0
Pcp4l1	0	1.79541	0.909	0.26	0
Hmgcs2	0	1.77049	0.622	0.073	0
Mal	0	1.75796	0.797	0.128	0
Paqr5	0	1.71255	0.771	0.035	0
Slc38a5	0	1.65567	0.433	0.009	0
Prom1	0	1.50417	0.784	0.028	0
Apcdd1	0	1.47047	0.699	0.021	0
Gatm	0	1.45638	0.772	0.121	0
Gsta4	0	1.4373	0.706	0.081	0
Foxq1	0	1.40943	0.745	0.016	0
Itih5	0	1.39364	0.716	0.095	0
Fn1	0	1.38676	0.83	0.169	0
Pllp	0	1.37527	0.857	0.165	0
Slc40a1	0	1.33785	0.684	0.057	0
Ddc	0	1.33474	0.558	0.016	0
Slc7a5	0	1.3291	0.784	0.036	0
Ccdc141	0	1.28073	0.716	0.018	0
Ocln	0	1.27306	0.726	0.074	0
Foxf2	0	1.21125	0.749	0.004	0
Gpcpd1	0	1.18257	0.851	0.121	0
Tfrc	0	1.12787	0.612	0.052	0
Slc16a4	0	1.12127	0.549	0.02	0
Slc35f2	0	0.988078	0.484	0.005	0
5430407P10Rik	0	0.958774	0.516	0.028	0
Lef1	0	0.941919	0.712	0.018	0
Elovl7	0	0.938041	0.541	0.025	0
Slc19a3	0	0.937296	0.541	0.005	0
Pdxk	0	0.936259	0.661	0.054	0
Lrp8	0	0.781143	0.522	0.006	0
Car5a	0	0.745807	0.43	0.001	0
Atp10a	0	0.73184	0.641	0.025	0
Tnfrsf19	0	0.657393	0.432	0.008	0
Notum	0	0.639739	0.422	0.004	0
Sgpp2	0	0.637667	0.465	0.015	0
Zic3	0	0.609503	0.459	0	0
Zic2	0	0.327574	0.613	0.001	0
Nebl	4.38171e-304	0.68084	0.499	0.026	9.40972e-300
Tspan5	3.11144e-303	0.871095	0.725	0.111	6.68181e-299
Abcb1a	3.78357e-303	1.2728	0.923	0.292	8.12521e-299
Isyna1	9.85368e-295	1.75151	0.765	0.154	2.11608e-290
Sorbs2	1.29427e-294	0.925804	0.848	0.184	2.77944e-290
Stra6	1.0675e-292	1.09707	0.386	0.005	2.29246e-288
Slc16a1	6.16728e-290	1.49007	0.607	0.072	1.32442e-285
Igf1r	1.67442e-283	1.39073	0.87	0.259	3.59581e-279
Pltp	9.53676e-283	1.86909	0.974	0.545	2.04802e-278
Rab11fip1	4.02536e-282	0.592225	0.452	0.022	8.64446e-278
Sgms2	2.01702e-277	0.772594	0.525	0.045	4.33155e-273
Edn3	5.41019e-272	1.11882	0.362	0.005	1.16184e-267
Slc1a1	3.49528e-270	1.08863	0.662	0.094	7.50611e-266
Slc7a1	1.28745e-265	1.11599	0.681	0.12	2.7648e-261
Aqp11	7.02829e-264	0.962201	0.507	0.042	1.50933e-259
Sema3c	4.88863e-259	0.821038	0.749	0.14	1.04983e-254
Grb14	8.45725e-257	0.997959	0.535	0.056	1.81619e-252
Slc39a10	2.67233e-256	1.1995	0.778	0.178	5.73883e-252
A930038C07Rik	6.59265e-250	0.775366	0.342	0.006	1.41577e-245
Rad54b	4.01348e-245	0.738287	0.325	0.004	8.61896e-241
Gstm7	8.71485e-245	0.924273	0.439	0.03	1.87151e-240
Maoa	1.31274e-239	1.17251	0.68	0.127	2.81911e-235
Slc30a1	2.75834e-234	0.980837	0.788	0.21	5.92354e-230
Tiam1	2.08819e-226	0.303114	0.399	0.025	4.48438e-222
Abhd2	3.187e-222	0.515331	0.541	0.075	6.84409e-218
Tsc22d1	6.35015e-221	1.27843	0.99	0.735	1.3637e-216
Ctsh	3.20513e-216	0.984873	0.822	0.254	6.88301e-212
Arl4a	8.21295e-216	1.37236	0.904	0.376	1.76373e-211
2610019F03Rik	1.81661e-215	1.02244	0.619	0.111	3.90116e-211
Ttyh2	1.61149e-214	0.995233	0.619	0.12	3.46067e-210
Tmc7	1.42674e-211	0.432054	0.323	0.011	3.06393e-207
Mfsd7c	4.32174e-211	0.531529	0.343	0.016	9.28095e-207
Osbpl1a	9.15228e-210	0.826876	0.591	0.107	1.96545e-205
Shroom1	2.53809e-204	0.503349	0.312	0.011	5.45055e-200
Sgms1	2.87363e-204	1.29546	0.949	0.524	6.17112e-200
Tpd52	2.41558e-203	0.830271	0.712	0.177	5.18746e-199
Kbtbd11	4.18062e-203	0.475926	0.412	0.037	8.97789e-199
Plat	6.97098e-203	1.26461	0.845	0.306	1.49702e-198
Cobll1	3.74804e-200	0.495184	0.559	0.095	8.04891e-196
Alas1	1.10003e-197	1.11351	0.745	0.211	2.36232e-193
Polk	2.42826e-197	0.633151	0.574	0.101	5.21468e-193
Tbc1d4	4.22172e-194	0.585433	0.506	0.073	9.06614e-190
Afap1l2	6.18944e-192	0.573861	0.433	0.048	1.32918e-187
Apod	2.41893e-191	1.01293	0.454	0.064	5.19466e-187
Synm	6.75082e-191	0.704663	0.59	0.111	1.44974e-186
Slc52a3	6.13271e-189	1.01952	0.475	0.065	1.317e-184
Tbx1	2.1191e-185	0.571798	0.365	0.029	4.55078e-181
Cldn5	3.48683e-182	1.06376	0.975	0.675	7.48796e-178
Mt1	1.88826e-181	0.970867	0.846	0.38	4.05505e-177
Cgnl1	5.59492e-181	0.655203	0.703	0.173	1.20151e-176
Glul	4.11124e-179	1.24925	0.945	0.556	8.82889e-175
Tpd52l1	5.25019e-179	0.423487	0.258	0.006	1.12748e-174
Lrrn3	1.78709e-178	0.536414	0.28	0.011	3.83778e-174
9430020K01Rik	6.58346e-177	1.2283	0.932	0.54	1.4138e-172
Gpd2	1.18115e-176	0.927525	0.654	0.164	2.53652e-172
Efr3b	2.4019e-175	0.684668	0.713	0.194	5.15807e-171
Foxc1	2.3675e-173	0.470813	0.635	0.148	5.0842e-169
Slc31a1	6.41295e-173	0.935197	0.548	0.111	1.37718e-168
Flt1	1.31198e-171	0.959717	0.991	0.825	2.81747e-167
Tcf7	3.08729e-169	0.541036	0.426	0.062	6.62997e-165
Rgs12	4.02058e-167	0.950422	0.707	0.211	8.63419e-163
Slc39a8	1.02313e-165	0.498814	0.412	0.052	2.19717e-161
Far2	2.10526e-165	0.454021	0.28	0.015	4.52104e-161
E030010A14Rik	2.32202e-165	0.891891	0.648	0.159	4.98654e-161
Slc16a2	2.32274e-165	0.778258	0.688	0.202	4.98808e-161
Esyt2	7.89808e-165	0.728053	0.739	0.235	1.69611e-160
Net1	1.25794e-163	0.919435	0.587	0.138	2.70143e-159
Abcg2	1.22532e-161	0.998285	0.904	0.429	2.63138e-157
Nkd1	7.2894e-159	0.713513	0.623	0.145	1.5654e-154
Mt2	3.02532e-158	0.582113	0.668	0.217	6.49687e-154
Fam63a	5.30849e-154	1.01566	0.714	0.244	1.14e-149
Mpzl1	7.60616e-153	0.972106	0.839	0.349	1.63342e-148
Slc6a6	1.06395e-150	1.00091	0.93	0.494	2.28483e-146
Prr5l	6.67199e-150	0.640853	0.416	0.065	1.43281e-145
Col4a3bp	9.95573e-149	0.787242	0.661	0.199	2.13799e-144
Abcc4	1.50465e-145	0.594321	0.736	0.245	3.23124e-141
Arl2bp	1.19516e-143	0.839609	0.822	0.351	2.5666e-139
Tmeff1	1.55378e-142	0.397095	0.372	0.052	3.33674e-138
Reck	2.0614e-142	0.386464	0.364	0.048	4.42686e-138
Rnf144b	7.87611e-142	0.449069	0.636	0.183	1.69139e-137
Usp54	2.26892e-141	0.37545	0.384	0.056	4.8725e-137
Fam107a	1.02648e-140	0.623412	0.425	0.072	2.20436e-136
Extl3	1.06087e-139	0.518729	0.504	0.112	2.27821e-135
A130022J15Rik	1.13423e-139	0.54367	0.519	0.116	2.43575e-135
Cdkn2b	1.27777e-139	0.640165	0.313	0.032	2.74401e-135
AU021092	1.56622e-139	0.707491	0.642	0.167	3.36345e-135
Fxyd5	3.7901e-139	0.828707	0.935	0.529	8.13924e-135
Slc52a2	1.14901e-138	0.680125	0.346	0.045	2.46749e-134
St6galnac2	2.25525e-134	0.772979	0.671	0.213	4.84315e-130
Ldlrad3	3.25828e-134	0.396013	0.423	0.075	6.99716e-130
Tgfa	1.53635e-132	0.32667	0.275	0.024	3.29931e-128
Paqr7	2.02471e-131	0.691492	0.428	0.081	4.34806e-127
Prkcb	4.44366e-131	0.418377	0.332	0.046	9.54276e-127
Lrrc49	9.43409e-131	0.517684	0.407	0.073	2.02597e-126
Fut8	1.83083e-130	0.511082	0.543	0.136	3.9317e-126
Nhsl1	4.55122e-130	0.389312	0.519	0.122	9.77375e-126
Aif1l	2.48693e-129	0.678949	0.291	0.03	5.34068e-125
Hspa1a	1.03564e-127	0.969578	0.746	0.314	2.22404e-123
Tgfb2	1.65431e-127	0.567545	0.419	0.079	3.55263e-123
Ablim1	2.22492e-125	0.853817	0.929	0.573	4.77803e-121
Gjc1	3.51083e-125	0.49277	0.555	0.146	7.53951e-121
Asb4	3.26551e-122	0.423823	0.27	0.026	7.01268e-118
Car2	4.5115e-122	0.625372	0.546	0.157	9.68845e-118
A2ld1	5.2709e-121	0.357197	0.317	0.044	1.13193e-116
Gch1	3.67109e-120	0.688229	0.722	0.263	7.88367e-116
Usp53	6.40406e-119	0.370269	0.381	0.07	1.37527e-114
Ly6c1	1.58341e-117	0.713459	0.999	0.863	3.40037e-113
C130074G19Rik	2.2679e-117	0.543865	0.651	0.219	4.87031e-113
Prnp	4.08069e-117	0.658532	0.768	0.325	8.76328e-113
Atox1	7.22937e-117	0.602344	0.971	0.719	1.55251e-112
Sema7a	8.48094e-117	0.424143	0.774	0.313	1.82128e-112
Cd320	1.04876e-115	0.6509	0.416	0.087	2.2522e-111
Tob1	2.12335e-115	0.482529	0.77	0.323	4.5599e-111
Ndrg1	7.1617e-115	0.901993	0.855	0.453	1.53798e-110
Hspb8	5.43496e-114	0.556939	0.341	0.057	1.16716e-109
Tsc22d3	1.18711e-111	0.952033	0.878	0.587	2.54932e-107
Ptprr	1.2991e-110	0.690534	0.487	0.123	2.78981e-106
Fam13c	1.52206e-110	0.556955	0.512	0.139	3.26862e-106
Nostrin	3.62927e-110	0.666414	0.791	0.345	7.79385e-106
Slc3a2	3.67094e-110	0.877854	0.929	0.625	7.88335e-106
St3gal6	3.52316e-108	0.838924	0.791	0.392	7.56599e-104
Sos1	8.63931e-108	0.602114	0.53	0.158	1.85529e-103
Golim4	2.04934e-106	0.659185	0.658	0.258	4.40096e-102
0610010O12Rik	6.57357e-105	0.426557	0.39	0.086	1.41167e-100
Hspb1	8.96484e-105	0.58302	0.983	0.793	1.9252e-100
Ppapdc2	9.63981e-105	0.627272	0.578	0.192	2.07015e-100
Fcgrt	3.7495e-103	0.733507	0.89	0.528	8.05206e-99
AI467606	4.04196e-103	0.673896	0.303	0.05	8.6801e-99
Slco2b1	1.15749e-102	0.59563	0.555	0.183	2.48571e-98
Fam118a	1.26501e-102	0.403097	0.348	0.066	2.71661e-98
Acsl3	1.80318e-102	0.360472	0.348	0.067	3.87233e-98
Il6ra	9.89989e-102	0.424412	0.375	0.086	2.126e-97
Pik3ip1	1.57948e-101	0.598926	0.543	0.173	3.39193e-97
Ifnar1	2.92835e-99	0.690216	0.757	0.363	6.28864e-95
Fry	5.4399e-99	0.678961	0.841	0.458	1.16822e-94
Nomo1	2.57657e-98	0.348103	0.439	0.113	5.53318e-94
Layn	2.67395e-98	0.549962	0.393	0.092	5.74231e-94
Apold1	1.04575e-96	0.822691	0.909	0.599	2.24575e-92
Csrp2	4.86214e-96	0.658827	0.616	0.242	1.04414e-91
Rpl38	1.06423e-95	0.382439	0.971	0.781	2.28544e-91
Faim	1.19088e-92	0.449239	0.441	0.12	2.55742e-88
Chn2	3.73313e-91	0.384461	0.357	0.08	8.0169e-87
Stmn1	3.80101e-91	0.393698	0.707	0.285	8.16266e-87
1110034G24Rik	4.38596e-90	0.61362	0.374	0.09	9.41886e-86
Tbc1d14	7.00537e-90	0.45018	0.316	0.063	1.5044e-85
Maob	1.1176e-89	0.535443	0.28	0.05	2.40004e-85
Pomp	4.97917e-89	0.603533	0.886	0.545	1.06928e-84
Agrn	1.42567e-88	0.361623	0.545	0.188	3.06163e-84
Pir	1.70768e-86	0.464555	0.371	0.089	3.66724e-82
Nampt	2.66953e-86	0.534885	0.562	0.202	5.73282e-82
Cd59a	5.20779e-86	0.532836	0.735	0.325	1.11837e-81
Klf2	4.44125e-85	0.688398	0.961	0.886	9.53759e-81
Sesn1	5.07352e-85	0.404248	0.519	0.176	1.08954e-80
B3gnt2	7.64896e-85	0.627476	0.683	0.311	1.64261e-80
Rasd1	7.06851e-84	0.629646	0.558	0.198	1.51796e-79
Hmcn1	1.63948e-83	0.274761	0.641	0.255	3.52078e-79
Insr	1.67969e-83	0.36428	0.545	0.192	3.60714e-79
Pmepa1	3.17613e-83	0.274245	0.459	0.145	6.82075e-79
Utrn	2.8152e-82	0.569374	0.906	0.584	6.04563e-78
Parvb	3.17663e-82	0.309934	0.588	0.23	6.82181e-78
Nt5c2	9.81098e-82	0.508465	0.368	0.094	2.10691e-77
Fos	4.58195e-81	1.07464	0.916	0.74	9.83974e-77
Arap2	7.1824e-81	0.302463	0.519	0.177	1.54242e-76
Lmo2	2.87936e-80	0.632079	0.741	0.394	6.18343e-76
Kif26a	5.2778e-80	0.308865	0.483	0.162	1.13341e-75
Gpr124	8.61923e-80	0.274314	0.41	0.12	1.85098e-75
Fyco1	1.64843e-79	0.385034	0.428	0.129	3.54e-75
Chka	6.6934e-79	0.410549	0.432	0.134	1.43741e-74
Def6	1.99012e-78	0.323362	0.297	0.063	4.27377e-74
Fzd6	1.17552e-77	0.28401	0.449	0.141	2.52443e-73
Ddah1	1.89227e-77	0.500142	0.471	0.152	4.06365e-73
Agfg1	1.10439e-76	0.421976	0.523	0.193	2.37168e-72
Znrf3	4.43236e-76	0.329181	0.374	0.101	9.51849e-72
Lhfpl2	4.94662e-76	0.281335	0.341	0.084	1.06229e-71
Serpinb6b	1.09853e-75	0.4232	0.313	0.071	2.3591e-71
Smox	1.03583e-74	0.630481	0.488	0.177	2.22444e-70
Cdk11b	1.43625e-74	0.420065	0.696	0.357	3.08435e-70
Bok	1.77711e-74	0.598571	0.467	0.158	3.81635e-70
Slc25a1	3.55839e-74	0.425269	0.458	0.157	7.64163e-70
Fam129b	3.57027e-74	0.419025	0.607	0.256	7.66716e-70
Pkig	4.78179e-74	0.486694	0.626	0.283	1.02689e-69
Gbe1	1.20781e-73	0.279638	0.29	0.064	2.59378e-69
Clip1	2.08115e-73	0.479848	0.594	0.255	4.46927e-69
Slc46a3	3.97569e-73	0.459136	0.317	0.078	8.5378e-69
Pop5	9.2674e-73	0.434823	0.561	0.226	1.99017e-68
Jag2	1.44792e-72	0.293595	0.519	0.191	3.10942e-68
Palm	8.70066e-72	0.418439	0.748	0.374	1.86847e-67
Tmem98	9.88468e-72	0.543167	0.513	0.194	2.12274e-67
Bhlhe40	2.25663e-71	0.338784	0.6	0.246	4.84611e-67
Tnfrsf12a	8.19354e-71	0.463422	0.487	0.179	1.75956e-66
Grrp1	1.23153e-70	0.378049	0.688	0.303	2.64471e-66
Mtus1	2.74073e-69	0.470817	0.72	0.361	5.88572e-65
Ppp3cc	3.79373e-69	0.322301	0.329	0.088	8.14704e-65
Nes	5.12341e-68	0.51557	0.69	0.336	1.10025e-63
Atf3	1.24692e-67	0.669285	0.728	0.431	2.67776e-63
Fosb	1.28791e-66	0.365778	0.657	0.315	2.76579e-62
Jund	3.12879e-66	0.506901	0.93	0.8	6.71907e-62
Pkm2	1.27565e-65	0.543576	0.906	0.671	2.73945e-61
Ptprg	1.41961e-65	0.324133	0.726	0.369	3.04862e-61
Nr4a2	2.78158e-65	0.26006	0.443	0.153	5.97345e-61
Eps8l2	8.04816e-64	0.470087	0.33	0.093	1.72834e-59
Gng5	1.57356e-63	0.432038	0.942	0.762	3.37923e-59
Car4	1.90519e-63	0.594508	0.755	0.436	4.09139e-59
Hprt	5.28226e-63	0.544524	0.755	0.426	1.13437e-58
Cd2ap	4.76386e-62	0.394809	0.703	0.385	1.02304e-57
Pcmtd1	1.60482e-61	0.419497	0.693	0.368	3.44635e-57
Mtmr6	3.28708e-61	0.3208	0.484	0.192	7.05901e-57
2410091C18Rik	1.11011e-60	0.343975	0.339	0.102	2.38395e-56
Gcnt2	1.23988e-60	0.358063	0.455	0.172	2.66265e-56
Trim16	1.81242e-60	0.371347	0.423	0.148	3.89217e-56
Aspscr1	3.49516e-60	0.336832	0.403	0.137	7.50585e-56
B230120H23Rik	1.35839e-59	0.257636	0.47	0.179	2.91714e-55
Gpx1	1.76961e-59	0.530673	0.938	0.744	3.80024e-55
Grasp	1.7714e-59	0.311685	0.652	0.328	3.80409e-55
Atp8a1	3.26807e-59	0.327982	0.564	0.255	7.01817e-55
Fam69a	4.06143e-59	0.447687	0.294	0.081	8.72192e-55
Ssbp4	6.11366e-59	0.343766	0.639	0.313	1.31291e-54
Jun	1.66262e-58	0.861668	0.942	0.853	3.57049e-54
Ncoa1	2.31526e-58	0.286896	0.396	0.139	4.97202e-54
Hbegf	7.19566e-58	0.503777	0.552	0.243	1.54527e-53
Il10rb	4.46261e-57	0.552438	0.725	0.414	9.58346e-53
Macf1	5.62119e-57	0.484834	0.893	0.663	1.20715e-52
Hip1	6.40089e-57	0.401705	0.706	0.383	1.37459e-52
Ap3s1	1.25611e-56	0.333583	0.522	0.23	2.69749e-52
Nos3	4.29315e-55	0.407064	0.749	0.44	9.21954e-51
Sox17	1.45792e-54	0.374187	0.809	0.464	3.13089e-50
Cxcl12	2.04451e-54	0.540595	0.933	0.686	4.39059e-50
Tuba1a	3.084e-54	0.495642	0.942	0.77	6.62288e-50
Cd34	6.68652e-54	0.419935	0.943	0.666	1.43593e-49
1810037I17Rik	1.82792e-53	0.349704	0.846	0.578	3.92546e-49
Sepp1	3.07634e-53	0.288295	0.975	0.922	6.60644e-49
Thsd1	1.68709e-52	0.291189	0.555	0.256	3.62303e-48
Ndufa7	1.33574e-51	0.372119	0.888	0.634	2.86851e-47
Palmd	2.59199e-51	0.351834	0.814	0.519	5.56629e-47
Cdkn1a	4.33739e-51	0.338411	0.986	0.796	9.31454e-47
B4galt4	9.30632e-51	0.37771	0.619	0.308	1.99853e-46
Ppp1cb	1.15842e-50	0.414126	0.712	0.425	2.4877e-46
Ppfibp1	1.553e-50	0.290563	0.729	0.407	3.33507e-46
Ccdc91	3.45705e-50	0.34369	0.341	0.116	7.42401e-46
Enc1	3.761e-50	0.371509	0.377	0.141	8.07675e-46
Pcca	6.46205e-50	0.317373	0.27	0.078	1.38773e-45
Ly6a	1.90453e-48	0.422284	0.991	0.893	4.08997e-44
A4galt	2.21163e-48	0.33886	0.301	0.097	4.74949e-44
Smarca2	2.50556e-48	0.362882	0.732	0.438	5.3807e-44
Edn1	4.97295e-48	0.418351	0.407	0.16	1.06794e-43
Rnf103	1.55366e-47	0.33173	0.388	0.154	3.33649e-43
St8sia4	1.79262e-47	0.25637	0.399	0.156	3.84966e-43
Cdc42se1	3.34551e-47	0.25137	0.512	0.237	7.18448e-43
Arf6	6.79684e-47	0.356998	0.857	0.613	1.45962e-42
Kif5b	7.70328e-47	0.36296	0.864	0.6	1.65428e-42
Nr4a1	9.99054e-47	0.63405	0.728	0.468	2.14547e-42
Nfkbia	1.32189e-46	0.356732	0.987	0.898	2.83877e-42
Bcl2l1	1.42447e-46	0.42048	0.814	0.56	3.05904e-42
Gpr4	4.36925e-46	0.370648	0.686	0.392	9.38297e-42
Gbp3	7.04627e-46	0.281641	0.53	0.253	1.51319e-41
Hes1	3.07433e-45	0.55928	0.819	0.602	6.60213e-41
Aldh9a1	3.25055e-45	0.42148	0.417	0.18	6.98055e-41
Ifnar2	3.35751e-45	0.386694	0.748	0.48	7.21026e-41
Alpl	1.42867e-44	0.581556	0.422	0.182	3.06807e-40
Tpm1	1.83453e-44	0.256991	0.833	0.554	3.93965e-40
Golm1	2.12133e-44	0.436575	0.359	0.146	4.55555e-40
Rhob	2.34329e-44	0.328137	0.916	0.751	5.03222e-40
Capg	4.2284e-44	0.524119	0.462	0.222	9.08049e-40
Anxa3	5.67352e-44	0.420256	0.857	0.604	1.21839e-39
Grap	9.34104e-44	0.44479	0.668	0.384	2.00599e-39
Mtap4	1.00679e-43	0.327291	0.806	0.53	2.16207e-39
Srp14	2.44244e-43	0.340837	0.767	0.479	5.24513e-39
Hsp90aa1	3.43423e-43	0.326556	0.906	0.687	7.37501e-39
Ap1s2	4.51158e-42	0.26864	0.449	0.205	9.68863e-38
Atp6v0e2	1.04205e-41	0.346168	0.271	0.089	2.23781e-37
Klf6	2.18483e-41	0.389372	0.901	0.684	4.69193e-37
Ak3	2.71877e-41	0.349692	0.516	0.262	5.83856e-37
Ankrd13a	3.34868e-41	0.288689	0.538	0.276	7.19129e-37
Prdm16	4.71945e-41	0.313246	0.41	0.179	1.0135e-36
Klf4	6.30839e-41	0.364545	0.907	0.714	1.35473e-36
Stard3nl	9.90309e-41	0.315313	0.478	0.227	2.12669e-36
Max	1.04028e-39	0.262957	0.523	0.266	2.234e-35
Mff	1.0956e-39	0.381694	0.583	0.326	2.3528e-35
Snx3	1.60612e-39	0.363071	0.933	0.753	3.44915e-35
Ccnl1	2.41673e-39	0.308693	0.717	0.455	5.18992e-35
App	3.24568e-39	0.339926	0.99	0.884	6.97009e-35
Adipor2	3.52349e-39	0.281896	0.6	0.331	7.5667e-35
Htra1	7.65917e-39	0.325776	0.326	0.131	1.64481e-34
Dusp22	8.71098e-39	0.337338	0.358	0.152	1.87068e-34
Pfkl	4.46694e-38	0.316561	0.484	0.24	9.59274e-34
Myl6	4.81867e-38	0.287013	0.987	0.937	1.03481e-33
Cpt1a	7.66214e-38	0.257751	0.442	0.209	1.64544e-33
Ucp2	2.07272e-37	0.365672	0.809	0.567	4.45116e-33
Pon2	4.28878e-37	0.383636	0.635	0.368	9.21015e-33
Peli1	5.38561e-37	0.305981	0.529	0.285	1.15656e-32
Ctnnb1	7.35294e-37	0.367147	0.939	0.743	1.57904e-32
Baiap2	1.00842e-36	0.261747	0.422	0.198	2.16558e-32
Gltp	1.06402e-36	0.350722	0.583	0.33	2.28499e-32
Bnip3l	2.95558e-36	0.317406	0.823	0.583	6.3471e-32
2510002D24Rik	5.75231e-36	0.29329	0.325	0.132	1.23531e-31
Cmtm8	1.10672e-35	0.284556	0.649	0.374	2.37668e-31
Epas1	1.16347e-35	0.308806	0.978	0.875	2.49855e-31
Calm1	1.29402e-35	0.329804	1	0.982	2.77891e-31
Akr1a1	4.65387e-35	0.403126	0.92	0.788	9.99419e-31
Tmem123	8.2813e-34	0.283271	0.7	0.451	1.77841e-29
Fam118b	1.53092e-33	0.266287	0.284	0.109	3.28765e-29
Osbpl9	1.71898e-33	0.263179	0.674	0.42	3.69151e-29
Myl12b	1.97403e-33	0.279354	0.967	0.869	4.23923e-29
Gde1	2.2217e-33	0.329284	0.472	0.245	4.77109e-29
Tpi1	3.08681e-33	0.306231	0.594	0.345	6.62892e-29
Gpr146	3.69817e-33	0.27397	0.672	0.415	7.94182e-29
Ptma	7.3312e-33	0.269263	0.994	0.944	1.57438e-28
Arf2	2.10717e-32	0.250659	0.416	0.203	4.52515e-28
Dusp1	5.25465e-32	0.501313	0.97	0.93	1.12844e-27
Bnip2	5.84134e-32	0.279355	0.796	0.547	1.25443e-27
Txn2	8.03984e-32	0.280331	0.61	0.356	1.72656e-27
Spr	1.04954e-31	0.254019	0.528	0.29	2.25389e-27
Fkbp4	2.14207e-31	0.280893	0.651	0.392	4.60009e-27
Junb	2.49757e-31	0.379088	0.878	0.744	5.36353e-27
Gatsl3	2.54908e-31	0.308014	0.355	0.159	5.47415e-27
Chmp3	8.2008e-31	0.297788	0.691	0.453	1.76112e-26
Bnip3	2.31465e-30	0.25857	0.468	0.243	4.97072e-26
Ubl3	4.12688e-30	0.284909	0.772	0.544	8.86248e-26
Iqgap1	4.17477e-30	0.254935	0.928	0.753	8.96532e-26
Sqstm1	7.49121e-29	0.318416	0.919	0.77	1.60874e-24
Mxra7	3.62634e-28	0.26167	0.516	0.304	7.78756e-24
Ctsc	2.18192e-26	0.412232	0.314	0.163	4.68566e-22
Fdps	2.8845e-26	0.268359	0.286	0.126	6.19445e-22
Pitpna	4.12206e-26	0.321621	0.69	0.489	8.85212e-22
Ctla2a	1.86195e-25	0.403776	0.83	0.698	3.99854e-21
Oasl2	4.51735e-24	0.275556	0.393	0.208	9.701e-20
Plk2	5.3602e-24	0.304966	0.771	0.571	1.1511e-19
Slc9a3r2	7.22712e-24	0.252541	0.964	0.885	1.55202e-19
Dynll1	1.64486e-23	0.255697	0.962	0.818	3.53233e-19
Serpinb9	2.20763e-23	0.254535	0.513	0.313	4.74089e-19
Wbp5	1.74189e-21	0.282055	0.61	0.418	3.74071e-17
Zfp36	2.74937e-21	0.344985	0.855	0.768	5.90428e-17
Cyr61	3.08642e-21	0.499887	0.664	0.511	6.62808e-17
Mbp	3.22893e-21	0.915042	0.333	0.19	6.93412e-17
Rnase4	7.2653e-13	0.422037	0.381	0.273	1.56022e-08
Lars2	3.23804e-09	0.293891	0.954	0.889	6.9537e-05

## Sheet: Mesoderm genes
	p_val	avg_logFC	pct.1	pct.2	p_val_adj
Fabp4	0	2.66471	0.943	0.257	0
Aqp7	0	1.90376	0.636	0.056	0
Cd300lg	8.3975e-289	1.44573	0.837	0.284	1.80336e-284
Fabp5	4.31956e-249	1.56467	0.695	0.2	9.27625e-245
Mgll	6.36064e-249	1.46926	0.866	0.532	1.36595e-244
Tcf15	7.0525e-248	1.31292	0.659	0.171	1.51452e-243
Cd36	4.72086e-245	1.47064	0.868	0.546	1.0138e-240
C1qtnf9	2.70499e-241	1.21585	0.606	0.098	5.80896e-237
Cd81	1.58014e-225	0.949713	0.974	0.821	3.39334e-221
Lpl	1.31277e-209	1.69239	0.684	0.241	2.81918e-205
Timp4	2.40534e-205	2.13311	0.488	0.055	5.16548e-201
1190002H23Rik	8.02903e-186	1.13985	0.818	0.462	1.72423e-181
Meox2	1.60248e-169	1.31815	0.418	0.042	3.44132e-165
Slc28a2	6.10751e-162	1.05468	0.397	0.033	1.31159e-157
Ablim3	3.07148e-159	0.763186	0.465	0.075	6.596e-155
Kcna5	5.96913e-144	0.538066	0.388	0.047	1.28187e-139
1810011O10Rik	1.53182e-136	1.05469	0.744	0.43	3.28958e-132
Gpihbp1	4.0828e-132	0.717148	0.853	0.492	8.76781e-128
Rbp7	6.55303e-131	1.09941	0.413	0.081	1.40726e-126
Cav1	1.80502e-122	0.78415	0.921	0.804	3.87627e-118
Tmem88	2.95719e-121	0.876984	0.809	0.591	6.35057e-117
Ppap2b	2.90887e-111	0.606627	0.847	0.516	6.24679e-107
Sparcl1	3.61075e-107	0.803528	0.842	0.641	7.75409e-103
Ehd2	9.31967e-107	0.952366	0.78	0.566	2.0014e-102
Cdh13	6.15028e-106	0.903544	0.548	0.219	1.32077e-101
Thrsp	1.18233e-104	0.995528	0.422	0.121	2.53905e-100
8430408G22Rik	2.25787e-103	1.12971	0.679	0.406	4.84877e-99
Btnl9	1.22052e-102	1.08476	0.434	0.131	2.62107e-98
Pparg	7.46743e-99	0.973441	0.318	0.055	1.60363e-94
Lnx1	1.28798e-96	0.618526	0.326	0.058	2.76593e-92
Fscn1	1.67218e-92	0.416876	0.51	0.207	3.591e-88
Sgk1	8.90134e-90	0.896433	0.829	0.694	1.91156e-85
A430107O13Rik	5.66121e-87	0.405515	0.317	0.067	1.21575e-82
Fam101b	1.36934e-85	0.795151	0.62	0.348	2.94066e-81
Txnip	2.32273e-85	0.823842	0.87	0.817	4.98806e-81
Lims2	3.22115e-84	0.868836	0.765	0.606	6.91741e-80
Nrp1	7.52086e-84	0.624442	0.907	0.807	1.61511e-79
Ptrf	3.0579e-82	0.590956	0.956	0.896	6.56685e-78
Hspg2	4.80764e-80	0.528191	0.624	0.338	1.03244e-75
Tpst1	8.1613e-79	0.949599	0.377	0.13	1.75264e-74
Ednrb	1.87452e-76	0.461545	0.507	0.212	4.02553e-72
Psap	4.14296e-76	0.543264	0.946	0.937	8.897e-72
Papss2	7.36956e-75	0.815839	0.347	0.107	1.58261e-70
Tmsb4x	3.17437e-74	0.356272	0.998	0.998	6.81695e-70
Myadm	1.07727e-72	0.930337	0.754	0.576	2.31343e-68
Adh1	2.22706e-66	1.06485	0.376	0.158	4.78261e-62
Fam198b	2.58768e-66	0.604961	0.363	0.134	5.55704e-62
Arhgap18	4.9805e-66	0.789397	0.395	0.167	1.06956e-61
Dhrs3	2.03044e-65	0.667407	0.806	0.581	4.36037e-61
Fam70b	2.54118e-63	0.713942	0.291	0.083	5.45718e-59
Lamb1	4.80441e-63	0.532036	0.309	0.096	1.03175e-58
Cdkn1c	4.19936e-61	0.800392	0.519	0.291	9.01813e-57
Sult1a1	9.00189e-60	0.803351	0.505	0.295	1.93316e-55
Sparc	3.47882e-59	0.484407	0.974	0.941	7.47076e-55
Timp3	6.17233e-58	0.430838	0.904	0.765	1.32551e-53
Sdpr	2.18947e-57	0.516079	0.918	0.922	4.70189e-53
Jam2	4.6484e-57	0.628229	0.779	0.626	9.98243e-53
Car8	4.92893e-57	0.721848	0.369	0.157	1.05849e-52
Ctnnbip1	1.78319e-55	0.612428	0.485	0.273	3.8294e-51
Fbln2	5.0454e-55	0.632873	0.419	0.192	1.0835e-50
Dcn	1.06134e-54	0.553808	0.684	0.481	2.27924e-50
Unc45b	4.55265e-53	0.613707	0.612	0.421	9.77683e-49
Trp53i11	6.69685e-53	0.694897	0.393	0.189	1.43815e-48
Gda	1.28039e-49	0.430508	0.253	0.077	2.74964e-45
Gng11	1.99334e-49	0.397708	0.891	0.817	4.28069e-45
Ahnak	5.21424e-49	0.482147	0.937	0.849	1.11976e-44
Sncaip	1.86949e-48	0.315394	0.251	0.077	4.01472e-44
Gja1	1.26199e-47	0.551019	0.588	0.391	2.71013e-43
Emcn	3.46642e-47	0.571683	0.808	0.703	7.44414e-43
Rftn1	9.45418e-47	0.77746	0.36	0.177	2.03029e-42
Slfn5	1.07796e-46	0.586893	0.795	0.667	2.31493e-42
Mgat4a	7.69437e-45	0.525987	0.28	0.11	1.65237e-40
Fxyd6	1.40463e-44	0.476114	0.281	0.106	3.01645e-40
Eef1a1	2.69915e-44	0.270003	0.995	0.997	5.79642e-40
Gsn	5.08657e-44	0.449882	0.839	0.686	1.09234e-39
Col4a2	1.11698e-43	0.636675	0.78	0.683	2.39872e-39
Igfbp3	4.51871e-43	0.463862	0.345	0.161	9.70392e-39
Crip1	2.22404e-42	0.36103	0.825	0.72	4.77612e-38
S100a6	4.77282e-42	0.366947	0.502	0.316	1.02496e-37
Mfge8	5.46324e-42	0.589486	0.704	0.574	1.17323e-37
Tcf4	1.37115e-41	0.525526	0.932	0.908	2.94454e-37
Igf2r	3.32181e-41	0.301976	0.402	0.212	7.13359e-37
Pik3c2b	5.07233e-41	0.259902	0.442	0.238	1.08928e-36
Tspan6	7.77089e-41	0.675395	0.334	0.162	1.6688e-36
Etl4	2.31449e-39	0.386676	0.46	0.274	4.97036e-35
Rsad2	2.25035e-38	0.939988	0.415	0.253	4.83262e-34
Jup	1.10761e-37	0.392024	0.877	0.795	2.3786e-33
Aplnr	1.94289e-37	0.542614	0.326	0.156	4.17236e-33
Gpr56	6.41083e-37	0.512897	0.623	0.475	1.37673e-32
Slc26a10	1.04755e-36	0.738194	0.295	0.138	2.24961e-32
Cd200	1.12254e-36	0.51529	0.814	0.724	2.41065e-32
Kdr	5.51649e-36	0.448204	0.809	0.687	1.18467e-31
Gas6	8.17943e-36	0.628924	0.639	0.491	1.75653e-31
Jam3	2.08155e-35	0.470493	0.271	0.117	4.47013e-31
S100a10	4.57198e-35	0.272476	0.763	0.599	9.81834e-31
Col4a1	1.13752e-34	0.509351	0.821	0.743	2.44282e-30
Oat	4.99531e-34	0.702615	0.416	0.269	1.07274e-29
Serpinh1	9.27635e-34	0.279598	0.763	0.672	1.9921e-29
Sepw1	2.53122e-33	0.310328	0.86	0.816	5.4358e-29
Lum	2.67872e-33	0.344019	0.285	0.133	5.75254e-29
Prickle3	2.96269e-33	0.316232	0.3	0.147	6.36238e-29
Mylip	3.60639e-33	0.420959	0.461	0.283	7.74473e-29
Nudt4	7.42759e-33	0.505963	0.383	0.231	1.59507e-28
Hspa8	1.30589e-31	0.334373	0.966	0.968	2.8044e-27
Itpripl1	1.75469e-31	0.63269	0.522	0.371	3.76821e-27
Plod1	3.45305e-30	0.638032	0.543	0.417	7.41542e-26
2610305D13Rik	5.07671e-29	0.376168	0.263	0.129	1.09022e-24
Cd38	5.53855e-29	0.417323	0.55	0.394	1.1894e-24
Egr1	1.33154e-28	0.569238	0.704	0.609	2.85949e-24
Ybx1	1.4342e-28	0.307866	0.94	0.946	3.07994e-24
Fli1	1.72857e-27	0.407907	0.753	0.629	3.71211e-23
Aplp2	5.93476e-27	0.363994	0.896	0.893	1.27449e-22
Dysf	6.71796e-27	0.355045	0.33	0.189	1.44268e-22
AW112010	9.90485e-27	0.465518	0.582	0.468	2.12707e-22
Fstl1	2.90731e-26	0.294501	0.403	0.249	6.24344e-22
Mndal	2.12698e-25	0.356875	0.468	0.32	4.5677e-21
Hrct1	3.25721e-25	0.411148	0.305	0.173	6.99485e-21
Fam43a	1.19791e-24	0.323803	0.472	0.334	2.57251e-20
Lama4	1.35809e-24	0.389288	0.401	0.257	2.91649e-20
Adarb1	2.89109e-24	0.282193	0.251	0.127	6.20861e-20
Gstt2	1.63369e-23	0.475939	0.289	0.168	3.50835e-19
Litaf	3.39969e-23	0.421943	0.581	0.449	7.30083e-19
Cav2	4.51414e-23	0.370879	0.791	0.732	9.69411e-19
Ehd1	3.17551e-22	0.359148	0.565	0.433	6.81942e-18
Lmcd1	3.22879e-22	0.483553	0.376	0.25	6.93382e-18
BC017612	5.13368e-22	0.396735	0.545	0.452	1.10246e-17
Cald1	1.27805e-21	0.385782	0.547	0.423	2.7446e-17
Mmrn2	2.30567e-21	0.399539	0.739	0.657	4.95142e-17
Ifngr1	3.60346e-21	0.359173	0.714	0.609	7.73842e-17
Mllt4	4.37638e-21	0.586382	0.69	0.638	9.39828e-17
Ifi203	1.10326e-20	0.315885	0.394	0.271	2.36925e-16
Cxcl12	1.36243e-20	0.372582	0.757	0.685	2.92583e-16
Ercc1	1.36651e-20	0.405518	0.327	0.208	2.93457e-16
Ggta1	7.88875e-20	0.424784	0.359	0.241	1.69411e-15
Snrk	7.9023e-20	0.400711	0.8	0.764	1.69702e-15
Prr13	2.37176e-19	0.311849	0.581	0.488	5.09337e-15
Pdzd2	2.62158e-19	0.324103	0.321	0.203	5.62984e-15
Gimap4	7.92315e-19	0.365459	0.542	0.416	1.7015e-14
Ext1	2.08789e-18	0.303619	0.26	0.155	4.48374e-14
Plscr2	5.60386e-18	0.573597	0.291	0.188	1.20343e-13
Tsnax	1.05427e-17	0.630785	0.374	0.277	2.26404e-13
Nus1	1.4675e-17	0.395197	0.338	0.232	3.15146e-13
Fez2	3.35618e-17	0.511834	0.487	0.393	7.2074e-13
Kitl	4.67583e-17	0.390076	0.678	0.582	1.00414e-12
Cdc42ep3	6.56911e-17	0.30523	0.528	0.416	1.41072e-12
Pim3	1.00258e-16	0.479203	0.592	0.527	2.15304e-12
6230427J02Rik	1.55193e-16	0.409274	0.252	0.157	3.33278e-12
Ushbp1	4.47835e-16	0.503134	0.699	0.662	9.61726e-12
Tspan15	8.00307e-16	0.399207	0.345	0.236	1.71866e-11
Nid1	1.01536e-15	0.335042	0.451	0.334	2.18049e-11
Nrarp	5.34209e-15	0.286503	0.268	0.175	1.14721e-10
Ccnd2	7.69977e-15	0.439309	0.552	0.474	1.65352e-10
Zyx	1.11867e-14	0.341262	0.46	0.375	2.40233e-10
Cdh5	8.92046e-14	0.275065	0.914	0.887	1.91567e-09
Eef2	1.01312e-13	0.303549	0.83	0.856	2.17567e-09
Filip1l	1.49306e-13	0.350182	0.355	0.264	3.20634e-09
D14Ertd668e	1.97352e-13	0.326952	0.333	0.234	4.23814e-09
Actn4	2.53094e-13	0.354505	0.824	0.821	5.43519e-09
Xdh	3.13474e-13	0.505553	0.54	0.47	6.73186e-09
Pkp4	4.05221e-13	0.443902	0.418	0.328	8.70212e-09
Plcb4	5.7605e-13	0.447417	0.414	0.331	1.23707e-08
Btg1	1.3447e-12	0.255413	0.716	0.65	2.88774e-08
Acly	1.50672e-12	0.48646	0.401	0.319	3.23568e-08
Tmem173	1.71375e-12	0.348672	0.263	0.175	3.68028e-08
Smtn	3.57166e-12	0.392899	0.447	0.374	7.67013e-08
Lipe	3.83636e-12	0.439205	0.395	0.312	8.23857e-08
Ets2	3.93856e-12	0.369506	0.612	0.559	8.45805e-08
Tie1	1.00235e-11	0.336493	0.77	0.759	2.15255e-07
Ldha	1.42739e-11	0.257226	0.821	0.794	3.06531e-07
F2r	4.45364e-11	0.39587	0.292	0.21	9.56419e-07
F11r	4.45919e-11	0.301055	0.779	0.783	9.57611e-07
4930523C07Rik	4.87154e-11	0.329484	0.471	0.399	1.04616e-06
Tnfaip1	4.88313e-11	0.376269	0.656	0.612	1.04865e-06
Ebf1	5.37296e-11	0.370183	0.355	0.27	1.15384e-06
Tgtp1	1.02528e-10	0.417457	0.327	0.25	2.20179e-06
Eng	1.03842e-10	0.322074	0.921	0.937	2.23001e-06
Rapgef1	1.20563e-10	0.307255	0.484	0.41	2.58909e-06
Adam15	2.39739e-10	0.396119	0.64	0.604	5.14839e-06
Tpm4	2.61325e-10	0.315903	0.858	0.884	5.61195e-06
Gltscr2	3.54137e-10	0.361079	0.639	0.586	7.6051e-06
Mbnl2	3.65345e-10	0.382084	0.658	0.632	7.84579e-06
Ndufa8	4.37236e-10	0.279077	0.585	0.544	9.38965e-06
Ndel1	5.05557e-10	0.488087	0.576	0.542	1.08568e-05
Btg2	6.23196e-10	0.400687	0.848	0.847	1.33831e-05
Picalm	1.04811e-09	0.287764	0.596	0.524	2.25082e-05
Aqp1	3.96521e-09	0.548478	0.576	0.549	8.51528e-05
Eif4e3	1.45888e-08	0.256183	0.279	0.209	0.000313295
Sh3bp5	1.93492e-08	0.325258	0.427	0.359	0.000415523
Iigp1	2.10772e-08	0.355003	0.42	0.359	0.000452634
Ssh2	2.28301e-08	0.426726	0.407	0.347	0.000490276
Triobp	3.94798e-08	0.432372	0.447	0.398	0.000847828
Apbb2	3.97481e-08	0.408797	0.606	0.572	0.00085359
Mef2c	9.63797e-08	0.371204	0.484	0.425	0.00206975
P4ha1	2.01495e-07	0.29947	0.333	0.267	0.00432709
Ppp1r2	2.38414e-07	0.257604	0.744	0.759	0.00511994
Lzts2	2.40407e-07	0.256959	0.328	0.268	0.00516273
Ccdc85a	3.65392e-07	0.258656	0.271	0.208	0.00784679
Slc44a2	3.84385e-07	0.311976	0.373	0.317	0.00825466
Nfib	1.06039e-06	0.292072	0.791	0.792	0.0227718
Adipor1	1.291e-06	0.302467	0.709	0.709	0.0277242
Cpe	1.42563e-06	0.369488	0.237	0.316	0.0306153
Cyb5r1	2.77175e-06	0.392575	0.304	0.256	0.0595233
D0H4S114	3.92808e-06	0.269761	0.451	0.391	0.0843555
Lrrc8c	4.36639e-06	0.410227	0.435	0.399	0.0937682
Pls3	5.65146e-06	0.306727	0.566	0.528	0.121365
Klhl24	8.22412e-06	0.261649	0.472	0.426	0.176613
Apoe	1.82718e-05	0.274532	0.891	0.807	0.392388
Pde2a	2.76864e-05	0.289159	0.507	0.449	0.594565
Gm9766	3.11836e-05	0.282173	0.288	0.241	0.669667
Ptp4a3	3.61942e-05	0.25306	0.511	0.478	0.77727
Pea15a	4.07355e-05	0.315246	0.707	0.727	0.874794
Dok4	6.03166e-05	0.376305	0.254	0.218	1
Cxcr7	9.0437e-05	0.272966	0.444	0.41	1
Ets1	0.00011664	0.252571	0.777	0.8	1
Itpkb	0.000223747	0.278415	0.358	0.324	1
Tgm2	0.000268339	0.266699	0.691	0.697	1
Gbp7	0.000294035	0.445808	0.525	0.519	1
Rapgef3	0.000363603	0.367303	0.365	0.338	1
Lpar6	0.000625612	0.347565	0.374	0.339	1
Myo1b	0.00119066	0.251671	0.31	0.276	1
Sh3glb2	0.0013357	0.269628	0.294	0.262	1
Fmo2	0.00164828	0.251132	0.281	0.245	1
Sp100	0.00344394	0.254216	0.53	0.519	1
Wwtr1	0.00394131	0.260839	0.492	0.476	1
Tspan12	0.00586096	0.342873	0.491	0.504	1
Gadd45b	0.00766471	0.259658	0.226	0.273	1
Pnpla2	0.00836922	0.294482	0.473	0.472	1
Cyth1	0.00987284	0.289208	0.308	0.287	1
Cfh	0.0101447	0.826924	0.255	0.283	1
Gbp9	0.0135248	0.301825	0.277	0.255	1
Tap2	0.014845	0.338585	0.498	0.516	1
Plin2	0.0192327	0.426143	0.36	0.353	1
Tgtp2	0.0193929	0.253834	0.43	0.416	1
Pgrmc1	0.0205151	0.294162	0.533	0.541	1
Gbp4	0.0239035	0.274801	0.284	0.262	1
Spop	0.0299366	0.285141	0.454	0.454	1
Tmcc3	0.0344685	0.278045	0.527	0.539	1
Mat2a	0.0418893	0.302395	0.612	0.629	1
Ccnd1	0.0672036	0.306469	0.415	0.419	1
Gbp2	0.0775692	0.32636	0.396	0.399	1
Sh2d3c	0.0875987	0.303416	0.517	0.53	1
Irf1	0.111154	0.422053	0.54	0.542	1
Cyp2d22	0.13726	0.297258	0.351	0.347	1
Ckb	0.226995	0.280595	0.34	0.336	1
Scarb1	0.240014	0.26911	0.566	0.604	1
2010106G01Rik	0.249385	0.279921	0.486	0.51	1
Myo10	0.422994	0.261762	0.542	0.575	1
Cdc42bpa	0.431964	0.258608	0.352	0.362	1
Wnk1	0.444099	0.259326	0.572	0.598	1
Bgn	0.800505	0.253869	0.307	0.307	1
Dnajb1	0.827796	0.264455	0.457	0.473	1

## Sheet: Endoderm genes
	p_val	avg_logFC	pct.1	pct.2	p_val_adj
Hpgd	0	2.81863	0.676	0.054	0
Lyve1	0	1.95476	0.572	0.047	0
Foxf1a	1.53373e-284	1.58609	0.541	0.064	3.29368e-280
Calcrl	2.95461e-273	1.89303	0.913	0.554	6.34502e-269
Slco2a1	3.21737e-252	1.38673	0.534	0.073	6.9093e-248
Tmem100	1.41277e-238	2.61966	0.572	0.129	3.03393e-234
Adrb1	7.60633e-228	0.653023	0.336	0.008	1.63346e-223
Scn7a	8.14435e-214	1.15343	0.37	0.026	1.749e-209
Ace	4.09187e-212	1.25582	0.592	0.145	8.7873e-208
Rasgef1a	3.16175e-205	0.625803	0.325	0.013	6.78985e-201
Grtp1	1.25573e-195	0.732243	0.296	0.008	2.69669e-191
1110050K14Rik	2.97549e-192	0.887302	0.353	0.029	6.38986e-188
Plvap	2.07173e-177	1.15994	0.709	0.239	4.44904e-173
Myzap	5.41255e-174	1.1063	0.607	0.182	1.16235e-169
Kit	1.26612e-173	0.95859	0.389	0.053	2.71898e-169
Clec14a	1.99983e-171	1.4309	0.8	0.432	4.29464e-167
Hilpda	9.37615e-170	2.06793	0.506	0.14	2.01353e-165
Tmcc2	3.63089e-169	1.11369	0.492	0.114	7.79734e-165
Tmem2	1.83736e-162	0.95039	0.736	0.317	3.94572e-158
Ehd4	7.90178e-158	1.26458	0.731	0.37	1.69691e-153
Mfap2	1.85493e-157	1.37537	0.38	0.063	3.98346e-153
Tspan8	3.4315e-157	1.23423	0.335	0.041	7.36915e-153
Igfbp4	8.85884e-154	1.11214	0.694	0.298	1.90244e-149
Ccbp2	8.98183e-143	0.898992	0.276	0.023	1.92885e-138
Mapt	2.10195e-142	0.819791	0.347	0.054	4.51394e-138
Cyp4b1	7.03743e-142	1.33776	0.809	0.466	1.51129e-137
Dpp4	7.32273e-139	1.19216	0.384	0.077	1.57256e-134
Abi3bp	1.24905e-138	0.82206	0.335	0.052	2.68233e-134
Tcn2	1.63408e-136	1.08825	0.837	0.549	3.50919e-132
Meis1	1.26772e-126	0.690254	0.307	0.045	2.72243e-122
Ramp2	3.7176e-124	1.05928	0.931	0.824	7.98354e-120
Sema3f	4.93857e-119	0.601068	0.549	0.19	1.06056e-114
Gpr182	7.05822e-117	1.52361	0.524	0.195	1.51575e-112
Gja4	8.45353e-117	1.27553	0.444	0.13	1.8154e-112
Cd9	1.02581e-116	0.91765	0.868	0.656	2.20292e-112
Tmem176a	1.1372e-114	1.12982	0.589	0.256	2.44213e-110
Adrb2	8.21106e-114	1.17552	0.514	0.191	1.76333e-109
Itm2b	7.31663e-111	0.567816	0.99	0.993	1.57125e-106
Casc4	8.46509e-110	0.535575	0.277	0.044	1.81788e-105
Ppap2a	3.98622e-107	0.813929	0.847	0.607	8.5604e-103
Nsg1	9.2669e-105	0.81826	0.396	0.112	1.99007e-100
Tspan7	1.21316e-104	1.00292	0.834	0.648	2.60526e-100
Slc43a3	5.86155e-104	0.753728	0.868	0.553	1.25877e-99
Fam38b	1.3381e-103	0.451316	0.272	0.043	2.87356e-99
Timp2	1.39435e-103	1.05192	0.548	0.24	2.99436e-99
Acer3	4.96091e-101	0.567895	0.365	0.094	1.06536e-96
Atp2a3	1.01275e-97	0.841632	0.411	0.128	2.17488e-93
Smad6	2.49081e-96	0.481013	0.559	0.222	5.34902e-92
Prickle2	3.00774e-96	0.736144	0.349	0.091	6.45913e-92
Cdk14	1.09033e-94	0.266994	0.359	0.094	2.34149e-90
Ldb2	2.65381e-93	0.664056	0.631	0.295	5.69905e-89
Gm13889	1.52382e-90	0.281765	0.313	0.072	3.27241e-86
Clec1a	2.00643e-90	0.919235	0.615	0.304	4.30881e-86
Tmem176b	3.66446e-90	0.970099	0.714	0.444	7.86943e-86
Cd97	1.03422e-89	1.13226	0.75	0.479	2.22099e-85
Icam2	1.1212e-88	0.986896	0.874	0.735	2.40777e-84
Hyal2	2.60084e-88	0.818126	0.664	0.365	5.5853e-84
Maf	3.40413e-88	0.826953	0.259	0.053	7.31037e-84
H2-D1	2.19329e-86	0.497851	0.995	0.99	4.71009e-82
Gmfg	2.49655e-86	0.335177	0.265	0.054	5.36135e-82
Aldh2	6.55666e-86	0.763716	0.817	0.577	1.40804e-81
Ppp1r16b	7.65473e-85	1.09044	0.845	0.65	1.64385e-80
Hoxa5	6.03422e-84	0.554702	0.28	0.063	1.29585e-79
Tspan18	1.43011e-82	0.793077	0.62	0.325	3.07116e-78
Ankrd44	2.23484e-82	0.42316	0.389	0.128	4.79933e-78
Ripply3	3.44888e-80	0.926925	0.46	0.191	7.40647e-76
BC028528	1.98605e-79	1.20158	0.639	0.415	4.26504e-75
Thbd	3.36611e-79	1.10436	0.838	0.745	7.22872e-75
H2-K1	5.301e-77	0.558697	0.981	0.963	1.13839e-72
Cd47	3.85264e-76	0.57009	0.897	0.696	8.27354e-72
Arrb1	5.18874e-75	0.426052	0.31	0.088	1.11428e-70
5430417L22Rik	9.94511e-74	0.824452	0.461	0.198	2.13571e-69
Nkd1	2.20173e-72	0.710262	0.409	0.158	4.72821e-68
H2-T23	7.16329e-71	0.613102	0.884	0.727	1.53832e-66
Ankrd33b	1.183e-70	0.525462	0.339	0.11	2.5405e-66
Meis2	1.2778e-70	0.333137	0.295	0.081	2.74408e-66
Cyp26b1	2.1586e-67	0.391791	0.327	0.106	4.63559e-63
6430548M08Rik	5.39841e-67	0.470148	0.311	0.095	1.15931e-62
Cd24a	4.26779e-66	0.716378	0.448	0.196	9.16507e-62
Pde4b	5.23256e-65	0.685146	0.67	0.415	1.12369e-60
Stmn2	5.63875e-65	0.667682	0.457	0.198	1.21092e-60
Degs1	1.73582e-64	0.658264	0.727	0.474	3.72767e-60
Fmo1	6.97674e-64	0.746405	0.722	0.456	1.49826e-59
Cd74	2.21492e-61	1.41692	0.527	0.322	4.75654e-57
B2m	2.75316e-61	0.32116	0.987	0.994	5.91241e-57
Acvrl1	2.38289e-60	0.979961	0.727	0.603	5.11725e-56
H2-Q6	2.64679e-60	0.65551	0.57	0.304	5.68399e-56
Acer2	3.04862e-60	0.756215	0.591	0.343	6.5469e-56
Pam	4.77059e-60	0.493457	0.783	0.562	1.02448e-55
C920021L13Rik	1.30469e-59	0.256804	0.404	0.175	2.80182e-55
Ifitm2	2.25273e-58	0.495308	0.962	0.931	4.83774e-54
Lgmn	4.12689e-58	0.860322	0.557	0.36	8.86251e-54
Clu	4.94132e-58	0.660402	0.543	0.297	1.06115e-53
Cish	5.43785e-57	0.588281	0.382	0.16	1.16778e-52
Fam174b	5.64588e-57	0.394564	0.292	0.093	1.21245e-52
Casz1	1.27112e-56	0.332527	0.389	0.164	2.72972e-52
Ahr	2.24488e-56	0.30184	0.329	0.121	4.82089e-52
P2rx4	4.21178e-56	0.596625	0.32	0.12	9.04479e-52
Rnf144a	2.75155e-55	0.489692	0.539	0.282	5.90895e-51
Lbp	3.1165e-55	0.760085	0.275	0.09	6.69268e-51
Rab27a	3.67854e-55	0.40739	0.267	0.085	7.89967e-51
Dpysl2	8.16566e-55	0.946279	0.909	0.872	1.75358e-50
Egfl7	1.54341e-54	0.545096	0.939	0.894	3.31448e-50
Ecscr	2.44598e-54	0.665175	0.771	0.581	5.25275e-50
Fkbp1a	3.59214e-54	0.491956	0.936	0.857	7.71411e-50
Cdr2l	3.8405e-53	0.707009	0.336	0.135	8.24747e-49
Cebpd	1.00527e-52	0.775757	0.711	0.514	2.15882e-48
Galntl4	1.04018e-52	0.477591	0.55	0.29	2.23378e-48
H2-Ab1	4.20802e-52	1.85621	0.508	0.331	9.03673e-48
Ralgapa2	4.2841e-52	0.345592	0.273	0.093	9.20011e-48
Ghr	2.00497e-51	0.51905	0.369	0.164	4.30567e-47
Qsox1	1.25942e-50	0.572672	0.563	0.335	2.70461e-46
Atp13a2	6.44964e-50	0.438562	0.265	0.089	1.38506e-45
Lamp1	1.03396e-49	0.458717	0.944	0.855	2.22042e-45
Agpat4	7.72298e-48	0.641896	0.376	0.177	1.65851e-43
Gcg	2.42766e-47	0.854025	0.372	0.156	5.2134e-43
Nhlrc2	3.56569e-47	0.636067	0.251	0.089	7.65731e-43
Itga9	4.72946e-47	0.458274	0.28	0.105	1.01565e-42
Kdelr2	3.7441e-46	0.569811	0.833	0.698	8.04046e-42
H2-Aa	4.94004e-46	1.65982	0.441	0.277	1.06087e-41
Cyth3	7.54819e-46	0.566837	0.526	0.303	1.62097e-41
Sema3c	1.20013e-45	0.868355	0.393	0.186	2.57728e-41
Bmpr2	7.33912e-45	0.468369	0.394	0.191	1.57608e-40
Slc29a1	9.56958e-45	0.621866	0.574	0.363	2.05507e-40
Hs3st1	1.58463e-44	0.785168	0.322	0.143	3.403e-40
Foxp1	4.19766e-44	0.60641	0.783	0.626	9.01448e-40
Ddah1	4.89231e-44	0.591028	0.346	0.155	1.05062e-39
Ddah2	2.20389e-43	0.60061	0.537	0.339	4.73286e-39
Il6st	5.38844e-43	0.656276	0.575	0.366	1.15717e-38
Pdlim1	6.32334e-43	0.289608	0.641	0.4	1.35794e-38
Pcdh17	7.6632e-43	0.276868	0.478	0.255	1.64567e-38
Pitpnc1	4.26757e-42	0.540316	0.837	0.726	9.16461e-38
Fmnl2	1.25396e-41	0.28296	0.319	0.139	2.69287e-37
Lhfp	1.49759e-41	0.66326	0.291	0.128	3.21607e-37
Lifr	1.53678e-41	0.72142	0.628	0.444	3.30023e-37
Upp1	2.61427e-41	0.463421	0.286	0.113	5.61415e-37
Plec	3.93479e-41	0.672654	0.742	0.584	8.44995e-37
Fam108c	7.74971e-41	0.344646	0.304	0.132	1.66425e-36
Prickle1	1.26995e-40	0.464724	0.488	0.291	2.72722e-36
Pisd-ps3	1.45135e-40	0.291287	0.538	0.327	3.11677e-36
Hecw2	6.56281e-40	0.277807	0.357	0.168	1.40936e-35
Lrrc32	1.59885e-38	0.459302	0.424	0.227	3.43352e-34
Cadm1	1.87738e-38	0.547375	0.263	0.108	4.03167e-34
Ctsd	8.02503e-38	0.462786	0.899	0.843	1.72337e-33
Mmp14	1.18898e-37	0.483653	0.261	0.11	2.55334e-33
Slco3a1	1.50555e-37	0.36119	0.319	0.144	3.23317e-33
Atp2b1	1.67947e-37	0.496247	0.656	0.466	3.60666e-33
Pan3	2.20705e-37	0.437744	0.75	0.575	4.73965e-33
Ccrl2	2.26213e-37	0.628775	0.343	0.171	4.85793e-33
Klhl5	8.91046e-37	0.538722	0.523	0.321	1.91352e-32
Shisa5	2.68378e-36	0.422178	0.853	0.741	5.76342e-32
H2-Eb1	3.13708e-36	1.14018	0.349	0.197	6.73689e-32
Fgfr3	7.39303e-36	0.345142	0.269	0.113	1.58765e-31
Gnaq	1.75887e-35	0.441715	0.694	0.52	3.77718e-31
Cldn5	2.75845e-35	0.393435	0.833	0.685	5.92378e-31
Rnf141	3.06575e-35	0.274502	0.301	0.141	6.5837e-31
Man2a1	7.13749e-35	0.415536	0.375	0.205	1.53278e-30
Ptprk	3.55069e-34	0.269969	0.337	0.164	7.62511e-30
Pmp22	3.96188e-34	0.940383	0.591	0.445	8.50814e-30
Lysmd2	4.80404e-34	0.590725	0.424	0.255	1.03167e-29
Hmcn1	5.26213e-34	0.299889	0.454	0.27	1.13004e-29
Ece1	5.44273e-34	0.581876	0.899	0.843	1.16883e-29
Skap2	1.89375e-33	0.452036	0.377	0.204	4.06684e-29
Emilin1	4.32851e-33	0.449569	0.298	0.14	9.29547e-29
Lxn	5.55918e-33	0.535166	0.381	0.211	1.19383e-28
Raph1	5.89542e-33	0.280926	0.411	0.232	1.26604e-28
Sppl3	6.20403e-33	0.388163	0.487	0.306	1.33232e-28
Nostrin	7.69872e-33	0.369463	0.565	0.366	1.6533e-28
Mcam	8.91215e-33	0.380245	0.479	0.268	1.91388e-28
Npr1	1.19158e-32	0.289022	0.501	0.307	2.55891e-28
Il4ra	2.16573e-32	0.382	0.439	0.247	4.65091e-28
Efnb2	3.24868e-32	0.622169	0.584	0.42	6.97653e-28
Ptprb	6.61949e-32	0.635297	0.843	0.844	1.42154e-27
Phldb2	9.51343e-32	0.314172	0.465	0.276	2.04301e-27
Fas	1.75769e-31	0.337166	0.618	0.423	3.77464e-27
Malat1	2.38947e-30	0.303263	0.999	0.997	5.13139e-26
Grn	3.59114e-30	0.423891	0.786	0.653	7.71198e-26
Psen2	6.27386e-30	0.658385	0.318	0.17	1.34731e-25
Cmtm3	6.56771e-30	0.430359	0.445	0.273	1.41042e-25
Phlda3	1.06052e-29	0.585433	0.281	0.141	2.27746e-25
Stab1	2.07872e-29	0.88858	0.556	0.425	4.46406e-25
Gstp1	3.15812e-29	0.519492	0.706	0.59	6.78207e-25
Marveld1	1.60982e-28	0.301192	0.251	0.113	3.4571e-24
Slc3a2	1.72959e-28	0.315427	0.808	0.627	3.7143e-24
Tmem63a	2.97295e-28	0.299586	0.278	0.134	6.3844e-24
Kdsr	4.05371e-28	0.350823	0.439	0.271	8.70534e-24
Elovl1	5.65679e-28	0.535084	0.534	0.371	1.21479e-23
Calm2	5.91651e-28	0.362466	0.908	0.874	1.27057e-23
Frmd4a	8.15258e-28	0.278593	0.26	0.123	1.75077e-23
Flt4	9.41596e-28	0.730482	0.554	0.432	2.02208e-23
Bmp6	9.97684e-28	0.44969	0.382	0.212	2.14253e-23
Prss23	2.01615e-27	1.29019	0.382	0.242	4.32967e-23
Tnfsf10	3.42364e-27	0.39462	0.487	0.323	7.35226e-23
Cxcl16	3.77812e-27	0.384765	0.323	0.172	8.11352e-23
Agtrap	5.90969e-27	0.371328	0.338	0.188	1.26911e-22
Rpn1	6.47188e-27	0.332541	0.672	0.513	1.38984e-22
Ncoa3	7.92159e-27	0.4216	0.753	0.629	1.70116e-22
Plscr1	8.40366e-27	0.405722	0.443	0.28	1.80469e-22
Ap2a2	1.01224e-26	0.342471	0.65	0.499	2.17379e-22
B4galt1	1.29077e-26	0.616627	0.662	0.532	2.77193e-22
Tspan9	1.50681e-26	0.404705	0.641	0.481	3.23587e-22
Cyb5	1.54985e-26	0.386403	0.755	0.644	3.32829e-22
Tubb5	2.04744e-26	0.504481	0.885	0.827	4.39687e-22
Acap2	6.31321e-26	0.267376	0.463	0.295	1.35576e-21
Arglu1	8.40526e-26	0.56116	0.909	0.854	1.80503e-21
Bin1	1.40161e-25	0.336736	0.269	0.142	3.00996e-21
Sema6a	1.75844e-25	0.433784	0.62	0.47	3.77625e-21
Txn1	1.9323e-25	0.359909	0.788	0.702	4.14962e-21
Il2rg	3.08496e-25	0.479217	0.552	0.405	6.62495e-21
Trim8	4.19438e-25	0.267771	0.491	0.329	9.00742e-21
St3gal4	1.22234e-24	0.282143	0.285	0.148	2.62498e-20
Pllp	1.22705e-24	0.329424	0.399	0.235	2.63509e-20
Tmbim1	1.34597e-24	0.334531	0.616	0.453	2.89047e-20
Car2	6.68133e-24	0.713318	0.322	0.185	1.43482e-19
Adk	1.06969e-23	0.360332	0.274	0.145	2.29715e-19
Pcbp1	3.19191e-23	0.341856	0.819	0.708	6.85463e-19
Scarb2	3.2982e-23	0.314101	0.373	0.226	7.08288e-19
Atpif1	4.14078e-23	0.254237	0.579	0.417	8.89233e-19
Jak1	5.63133e-23	0.56158	0.699	0.579	1.20933e-18
Stmn1	8.21682e-23	0.506606	0.445	0.322	1.76456e-18
Smarca2	9.76623e-23	0.327833	0.616	0.441	2.0973e-18
Gna13	1.30661e-22	0.345416	0.34	0.202	2.80594e-18
Mfsd5	1.80481e-22	0.348403	0.46	0.314	3.87582e-18
Epb4.1l2	1.81504e-22	0.29718	0.476	0.324	3.89779e-18
Sepp1	1.82346e-22	0.841105	0.959	0.921	3.91589e-18
Abcg1	2.95786e-22	0.394836	0.464	0.316	6.352e-18
Clic1	4.66156e-22	0.318547	0.842	0.752	1.00107e-17
Rcn1	4.78412e-22	0.335119	0.368	0.224	1.02739e-17
Tfpi	1.36183e-21	0.41488	0.273	0.15	2.92452e-17
Dpagt1	1.50779e-21	0.337851	0.347	0.208	3.23797e-17
Atp1b3	1.6236e-21	0.26975	0.81	0.662	3.48667e-17
Hfe	2.78937e-21	0.41449	0.343	0.207	5.99018e-17
Rbm26	3.82317e-21	0.250967	0.51	0.373	8.21025e-17
Pltp	4.11693e-21	0.282042	0.7	0.585	8.84111e-17
Slc39a1	1.98296e-20	0.396287	0.855	0.757	4.2584e-16
Ifi47	2.1695e-20	0.420677	0.344	0.213	4.659e-16
Plekha2	3.21104e-20	0.258075	0.297	0.167	6.8957e-16
Lamp2	3.33212e-20	0.485653	0.649	0.537	7.15572e-16
Emp2	7.83683e-20	1.44367	0.386	0.277	1.68296e-15
Tmbim4	1.02572e-19	0.384464	0.55	0.414	2.20274e-15
H47	2.2341e-19	0.283287	0.322	0.198	4.79773e-15
Mxra8	6.26393e-19	0.534203	0.3	0.188	1.34518e-14
Arl4d	6.45534e-19	0.525703	0.388	0.27	1.38628e-14
S100a16	1.74055e-18	0.375086	0.832	0.754	3.73783e-14
Tgfb1i1	1.85535e-18	0.350161	0.449	0.316	3.98437e-14
Stt3b	2.0135e-18	0.421849	0.324	0.203	4.324e-14
Ier3	2.79584e-18	0.379405	0.575	0.441	6.00407e-14
Impdh1	4.01129e-18	0.415941	0.528	0.397	8.61425e-14
Gltp	6.45299e-18	0.437765	0.461	0.34	1.38578e-13
Npdc1	1.20327e-17	0.320681	0.544	0.406	2.58402e-13
Zfp187	1.48093e-17	0.440124	0.742	0.646	3.18029e-13
Cnp	2.03404e-17	0.321928	0.367	0.249	4.3681e-13
Vim	2.66407e-17	0.300261	0.854	0.784	5.72109e-13
Smagp	6.55341e-17	0.354228	0.516	0.398	1.40735e-12
Spry2	9.52473e-17	0.280539	0.453	0.345	2.04544e-12
Slc31a2	3.18844e-16	0.317703	0.381	0.255	6.84717e-12
Icam1	3.26654e-16	0.28315	0.49	0.353	7.0149e-12
Edn1	8.14557e-16	0.43679	0.28	0.172	1.74926e-11
Trim16	1.07473e-15	0.279391	0.272	0.165	2.30797e-11
Pfn1	1.30719e-15	0.293731	0.922	0.892	2.80718e-11
Hn1	2.33897e-15	0.397344	0.438	0.33	5.02294e-11
Sat1	3.74803e-15	0.394724	0.725	0.642	8.04889e-11
Dad1	4.3847e-15	0.257949	0.742	0.64	9.41615e-11
Wtap	5.46358e-15	0.458395	0.685	0.603	1.1733e-10
Epas1	7.26002e-15	0.364981	0.896	0.89	1.55909e-10
Calr	1.12354e-14	0.321789	0.867	0.798	2.4128e-10
Ifitm3	1.19788e-14	0.275484	0.963	0.971	2.57244e-10
Sgce	1.63592e-14	0.276261	0.288	0.184	3.51313e-10
Atxn10	4.70988e-14	0.290183	0.383	0.274	1.01145e-09
Rab31	4.86812e-14	0.26719	0.402	0.286	1.04543e-09
Trf	6.14806e-14	1.00614	0.504	0.427	1.3203e-09
1110038F14Rik	7.10474e-14	0.28618	0.351	0.247	1.52574e-09
Ecm1	8.42718e-14	0.286885	0.49	0.372	1.80974e-09
Nucb1	1.05762e-13	0.260212	0.652	0.539	2.27124e-09
Ctla2a	1.20667e-13	0.373328	0.773	0.701	2.59132e-09
Fam3c	1.4208e-13	0.567283	0.52	0.417	3.05117e-09
Tmco1	3.26113e-13	0.321999	0.602	0.509	7.00328e-09
Vcl	5.10115e-13	0.252358	0.515	0.398	1.09547e-08
Ap2s1	5.31646e-13	0.288235	0.494	0.404	1.14171e-08
Tmem50a	6.44653e-13	0.259163	0.803	0.743	1.38439e-08
Man2b1	9.63736e-13	0.280689	0.35	0.244	2.06962e-08
Rhog	1.36877e-12	0.259367	0.485	0.372	2.93943e-08
Hpcal1	2.19085e-12	0.280927	0.531	0.429	4.70485e-08
Ap1b1	2.23693e-12	0.271221	0.293	0.199	4.8038e-08
Lass4	3.6011e-12	0.265758	0.374	0.269	7.73337e-08
Cd93	4.51312e-12	0.528163	0.808	0.83	9.69192e-08
Atp6v0b	6.96538e-12	0.268945	0.611	0.524	1.49582e-07
Snrpb	8.33574e-12	0.406407	0.767	0.714	1.7901e-07
Tpra1	1.18852e-11	0.264668	0.352	0.25	2.55235e-07
Sdc4	1.49914e-11	0.529477	0.452	0.389	3.21941e-07
Rnasek	2.38278e-11	0.260001	0.655	0.567	5.11702e-07
Serinc3	4.60942e-11	0.256998	0.917	0.915	9.89874e-07
Cebpb	4.76161e-11	0.340234	0.427	0.327	1.02256e-06
Sec11a	6.06103e-11	0.294138	0.453	0.359	1.30161e-06
1810063B07Rik	6.59462e-11	0.302572	0.274	0.188	1.4162e-06
Camk1	9.81612e-11	0.305016	0.432	0.335	2.10801e-06
Clta	1.08897e-10	0.26163	0.593	0.511	2.33857e-06
Manf	1.50144e-10	0.253996	0.533	0.441	3.22435e-06
Alkbh5	1.53461e-10	0.256575	0.721	0.646	3.29558e-06
Tspo	1.71243e-10	0.343166	0.734	0.683	3.67744e-06
Socs3	3.11158e-10	0.28451	0.455	0.342	6.68211e-06
Spcs1	5.91911e-10	0.283214	0.608	0.534	1.27113e-05
Map1lc3a	9.76807e-10	0.323051	0.531	0.461	2.09769e-05
Gpx3	1.36781e-09	0.385225	0.391	0.319	2.93738e-05
Grina	4.60975e-09	0.265633	0.414	0.328	9.89943e-05
Tecr	5.98267e-09	0.296657	0.46	0.379	0.000128478
Ict1	3.10394e-08	0.259906	0.266	0.194	0.00066657
Gstm1	3.48765e-08	0.408451	0.788	0.8	0.000748972
H2-M3	3.54037e-08	0.258249	0.252	0.179	0.000760294
Atp1a1	3.97793e-08	0.343884	0.643	0.557	0.00085426
Klf13	5.02679e-08	0.400831	0.879	0.888	0.0010795
Vwf	6.14003e-08	0.841882	0.289	0.226	0.00131857
Syngr2	7.40968e-08	0.350712	0.48	0.424	0.00159123
Tppp3	1.66461e-07	0.418119	0.364	0.294	0.00357475
Psma5	2.18557e-07	0.259704	0.491	0.424	0.00469351
Mkl2	2.22087e-07	0.42565	0.573	0.525	0.00476933
Ctsl	2.29312e-07	0.394184	0.762	0.755	0.00492448
Crip2	2.97538e-07	0.376063	0.898	0.921	0.00638962
Guk1	3.07318e-07	0.327682	0.342	0.276	0.00659965
Lyz2	6.87553e-07	1.647	0.464	0.386	0.0147652
Gnb1	1.00971e-06	0.364239	0.982	0.972	0.0216835
Gstm2	1.10111e-06	0.252288	0.379	0.309	0.0236463
4921513D23Rik	1.17722e-06	0.360616	0.688	0.634	0.0252807
Pros1	1.55976e-06	0.299049	0.53	0.479	0.0334958
Tek	1.5859e-06	0.326762	0.72	0.679	0.0340572
Dab2	1.72952e-06	0.341938	0.335	0.282	0.0371414
Arhgdib	1.88506e-06	0.427628	0.396	0.338	0.0404817
Lrrc8a	3.38331e-06	0.424782	0.874	0.868	0.0726567
Sod1	7.64754e-06	0.341285	0.944	0.935	0.164231
Inpp4a	1.27976e-05	0.274453	0.422	0.371	0.274829
Efna1	5.62049e-05	0.257993	0.464	0.414	1
Tbx3	0.000147852	0.344379	0.359	0.315	1
C330006A16Rik	0.00191765	0.30086	0.591	0.568	1
Prdx6	0.0189231	0.250994	0.39	0.355	1
Laptm5	0.0235518	0.317189	0.29	0.263	1
Ctss	0.0554336	0.268392	0.28	0.262	1
Rnase4	0.0579087	0.260053	0.304	0.287	1
Pcdh1	0.0918461	0.351576	0.343	0.331	1
Mgp	0.960373	0.465712	0.407	0.419	1
