# Supplementary material for: Single Cell Analysis of Endothelial Cells Identified Organ-Specific Molecular Signatures and Heart-Specific Cell Populations and Molecular Features
Source: Front Cardiovasc Med. 2019 Nov 26;6:165. doi: 10.3389/fcvm.2019.00165 (PMC6901932; doi:10.3389/fcvm.2019.00165)
Supplement: Table S3 — The genes specifically expresses in each germ layer derived ECs. Seurat V2 and default parameters were used for this analysis. [file Table_3.XLSX]

## Sheet: coronary vascular EDC genes
	p_val	avg_logFC	pct.1	pct.2	p_val_adj
Cd36	1.88719e-125	3.67787	0.986	0.214	3.94631e-121
Fabp4	7.12299e-120	2.34692	0.993	0.739	1.48949e-115
Sparcl1	2.08631e-115	3.07293	0.959	0.248	4.36269e-111
Cxcl12	3.11366e-93	2.5801	0.879	0.122	6.51097e-89
Mgll	3.2393e-87	1.98124	0.942	0.496	6.7737e-83
Tcf15	5.12576e-81	1.72232	0.796	0.084	1.07185e-76
Aqp7	1.82769e-80	2.27488	0.766	0.025	3.82188e-76
C1qtnf9	4.71743e-79	1.70485	0.758	0.021	9.86461e-75
Gpihbp1	1.97578e-78	1.63633	0.942	0.542	4.13156e-74
Igfbp7	1.41655e-76	1.64063	0.947	0.71	2.96214e-72
8430408G22Rik	2.79394e-76	3.03549	0.8	0.151	5.84242e-72
Tspan13	5.72369e-76	1.65904	0.947	0.718	1.19688e-71
Ly6a	2.48186e-68	1.40921	0.969	0.559	5.18981e-64
Ly6c1	8.46688e-68	1.35797	0.973	0.479	1.77051e-63
Tspan7	1.28896e-67	1.81486	0.87	0.479	2.69534e-63
Lims2	3.25324e-66	1.71867	0.864	0.387	6.80286e-62
Tmsb4x	4.98978e-66	0.921125	0.999	0.996	1.04341e-61
Cav1	9.06588e-66	1.31051	0.959	0.794	1.89577e-61
AW112010	1.043e-61	1.75508	0.722	0.113	2.18101e-57
Lpl	2.55821e-61	2.06164	0.818	0.307	5.34948e-57
Aqp1	1.35055e-60	2.90681	0.7	0.113	2.82413e-56
Ptrf	9.30698e-57	1.18976	0.979	0.845	1.94618e-52
Car4	1.8856e-51	2.27651	0.582	0.017	3.94298e-47
Ablim3	2.57724e-49	1.11475	0.58	0.029	5.38927e-45
Cldn5	1.38502e-48	2.26756	0.667	0.16	2.89621e-44
Slc28a2	1.42968e-48	1.50679	0.558	0.013	2.98961e-44
Timp4	3.06718e-46	2.6565	0.562	0.046	6.41378e-42
Meox2	8.87453e-44	1.67792	0.537	0.034	1.85575e-39
Kcna5	2.55273e-41	0.760557	0.528	0.034	5.33802e-37
Tmem88	7.02718e-39	1.05242	0.884	0.731	1.46945e-34
Cdkn1a	7.47843e-39	1.29273	0.807	0.492	1.56381e-34
Col4a2	1.94124e-38	1.2395	0.823	0.513	4.05933e-34
Ctnnbip1	1.51635e-37	1.03004	0.588	0.143	3.17084e-33
Myo10	5.86579e-37	1.12637	0.641	0.185	1.2266e-32
Rbp7	1.34059e-36	1.22172	0.487	0.029	2.8033e-32
Myadm	2.40072e-36	1.36563	0.852	0.613	5.02014e-32
Ybx1	1.3e-35	0.761406	0.939	0.954	2.71843e-31
Fam101b	1.32838e-35	1.13149	0.704	0.269	2.77777e-31
Jam2	1.64434e-35	1.17412	0.852	0.634	3.43847e-31
Itga1	9.0395e-35	1.28786	0.622	0.202	1.89025e-30
Sparc	1.35197e-34	0.775363	0.98	0.992	2.82711e-30
Ehd2	4.41992e-33	1.0797	0.855	0.634	9.2425e-29
Calm1	3.21735e-31	0.577672	0.988	0.992	6.72779e-27
Cyp4b1	1.12275e-30	1.34419	0.645	0.252	2.34779e-26
Gng11	3.80483e-30	0.724742	0.934	0.895	7.95628e-26
Slc26a10	6.85456e-30	1.58622	0.413	0.025	1.43336e-25
Mllt4	3.30945e-29	1.09091	0.749	0.483	6.92039e-25
1810011O10Rik	5.35662e-29	0.952637	0.821	0.521	1.12012e-24
Pitpnc1	3.46387e-28	0.972608	0.793	0.492	7.24331e-24
Gja1	5.05358e-28	1.14282	0.654	0.294	1.05675e-23
Slc6a6	3.29679e-27	1.46416	0.623	0.29	6.89392e-23
Itpripl1	4.23478e-27	1.18919	0.595	0.235	8.85536e-23
Xdh	7.04551e-27	1.16502	0.643	0.286	1.47329e-22
Gpr56	2.30471e-26	0.728881	0.664	0.265	4.81939e-22
S1pr1	3.83554e-26	0.794291	0.953	0.924	8.02049e-22
Ly6e	8.44257e-26	0.666792	0.979	0.895	1.76543e-21
1190002H23Rik	1.82325e-25	0.476627	0.908	0.399	3.8126e-21
Cd300lg	6.07096e-25	0.851772	0.89	0.748	1.2695e-20
Actb	6.77944e-25	0.564911	0.999	1	1.41765e-20
Aplnr	8.84444e-25	1.28497	0.432	0.076	1.84946e-20
Dusp1	2.14342e-24	0.975482	0.922	0.828	4.48211e-20
Cd81	6.47288e-24	0.551541	0.98	0.987	1.35354e-19
Abcb1a	9.90124e-24	0.589324	0.398	0.063	2.07045e-19
Hspb1	7.87054e-23	0.629234	0.876	0.739	1.64581e-18
Mmp15	1.37658e-22	0.446531	0.39	0.059	2.87857e-18
Col4a1	2.07018e-22	0.905051	0.847	0.702	4.32895e-18
Rftn1	2.30149e-22	1.09783	0.453	0.118	4.81265e-18
Srgn	4.60008e-22	0.754956	0.81	0.58	9.61922e-18
Myct1	1.05748e-21	0.964561	0.717	0.534	2.21129e-17
Lnx1	2.39162e-21	0.747403	0.368	0.05	5.00112e-17
Sox17	2.98724e-21	1.23255	0.451	0.143	6.24662e-17
Papss2	5.92571e-21	1.03487	0.38	0.071	1.23912e-16
Plcb4	7.02906e-21	0.938901	0.49	0.176	1.46985e-16
Kitl	8.06468e-21	0.856613	0.74	0.45	1.68641e-16
Alpl	1.31447e-20	1.35517	0.333	0.038	2.74868e-16
Cfl1	1.33805e-20	0.445199	0.937	0.975	2.79799e-16
Pparg	1.60114e-20	1.00402	0.34	0.042	3.34814e-16
Picalm	1.89163e-20	0.688972	0.649	0.345	3.95558e-16
Btg2	3.86042e-20	1.02163	0.835	0.706	8.07252e-16
Fmo1	9.52732e-20	1.09699	0.616	0.345	1.99226e-15
Ushbp1	1.12913e-19	1.00866	0.756	0.555	2.36113e-15
Sgk1	1.31825e-19	0.853773	0.845	0.702	2.7566e-15
Eepd1	1.3674e-19	1.12523	0.34	0.05	2.85936e-15
Fam70b	4.69581e-19	0.924987	0.325	0.038	9.8194e-15
Pltp	5.04682e-19	0.967674	0.478	0.193	1.05534e-14
Fbln2	1.29615e-18	1.18392	0.468	0.176	2.71038e-14
Arhgap18	4.54342e-18	0.874442	0.491	0.197	9.50076e-14
Snrk	6.23605e-18	0.80072	0.823	0.681	1.30402e-13
Akap2	7.57758e-18	0.881849	0.818	0.651	1.58455e-13
Ebf3	8.01469e-18	0.485402	0.263	0.008	1.67595e-13
Rapgef1	1.999e-17	0.717072	0.538	0.269	4.1801e-13
Cav2	2.74719e-17	0.9	0.847	0.819	5.74465e-13
Lipe	3.15367e-17	0.958062	0.435	0.151	6.59464e-13
Cdh5	7.30207e-17	0.669165	0.94	0.878	1.52694e-12
Jup	8.66554e-17	0.613812	0.915	0.836	1.81205e-12
Trp53i11	1.8252e-16	0.965063	0.451	0.181	3.81667e-12
Pdgfb	6.8347e-16	0.729204	0.41	0.134	1.4292e-11
Pcdh1	9.18576e-16	0.444972	0.331	0.067	1.92083e-11
B2m	1.07e-15	0.400812	0.992	1	2.23748e-11
Ets1	1.49119e-15	0.835243	0.808	0.702	3.11822e-11
Art3	3.51493e-15	1.05078	0.315	0.076	7.35007e-11
Tbx3	1.09901e-14	0.442795	0.29	0.05	2.29815e-10
BC017612	1.27243e-14	0.626141	0.602	0.395	2.66078e-10
Efnb1	1.27614e-14	0.597875	0.447	0.181	2.66854e-10
Eltd1	1.9848e-14	0.699371	0.811	0.643	4.15042e-10
Actg1	7.88202e-14	0.586061	0.949	0.983	1.64821e-09
Cltb	1.00726e-13	0.737741	0.593	0.429	2.10629e-09
Tcf4	1.1252e-13	0.618838	0.937	0.958	2.3529e-09
Hspa12b	1.19151e-13	0.774178	0.548	0.307	2.49156e-09
Klf6	1.63734e-13	0.737467	0.721	0.563	3.42384e-09
Slc9a3r2	1.84181e-13	0.513382	0.909	0.891	3.85141e-09
Prr13	2.22241e-13	0.66696	0.618	0.45	4.64727e-09
Jag2	2.24906e-13	0.4619	0.252	0.038	4.70301e-09
Itpkb	2.32495e-13	0.510662	0.414	0.16	4.86169e-09
Myl6	2.5629e-13	0.438148	0.925	0.975	5.35927e-09
Tubb2a	3.69833e-13	1.01194	0.545	0.366	7.73357e-09
Vwa1	3.71027e-13	0.972018	0.395	0.16	7.75854e-09
Ccdc85a	3.85306e-13	0.672391	0.327	0.101	8.05714e-09
2610305D13Rik	5.16146e-13	0.602537	0.336	0.109	1.07931e-08
Nes	5.92347e-13	0.818833	0.412	0.185	1.23866e-08
Il2rg	7.97038e-13	0.912633	0.446	0.223	1.66669e-08
Ehd1	2.60225e-12	0.726083	0.648	0.462	5.44156e-08
Ptp4a3	2.65838e-12	0.763486	0.572	0.378	5.55894e-08
Sdpr	2.82932e-12	0.416372	0.965	0.815	5.91639e-08
Apold1	4.14402e-12	0.898042	0.647	0.475	8.66557e-08
Ercc1	4.61175e-12	0.744089	0.369	0.16	9.64363e-08
Clic5	1.08419e-11	0.611296	0.597	0.37	2.26716e-07
Arid5b	1.30606e-11	0.571218	0.545	0.34	2.73111e-07
Ceacam1	1.43929e-11	0.78251	0.573	0.378	3.00971e-07
Mndal	1.88347e-11	0.487581	0.529	0.303	3.93852e-07
Nrarp	2.01306e-11	0.450404	0.281	0.08	4.2095e-07
Ifi203	2.31725e-11	0.379633	0.454	0.21	4.84561e-07
D0H4S114	2.37468e-11	0.810371	0.495	0.315	4.96569e-07
Dhrs3	2.44409e-11	0.637438	0.821	0.706	5.11083e-07
Plod1	3.92322e-11	0.846119	0.602	0.441	8.20384e-07
Adam15	4.04396e-11	0.812804	0.663	0.538	8.45633e-07
Emp2	6.19461e-11	0.684459	0.28	0.088	1.29535e-06
Myl12a	6.29636e-11	0.377111	0.937	0.975	1.31663e-06
F11r	9.40584e-11	0.645962	0.778	0.756	1.96685e-06
Fli1	1.10798e-10	0.602499	0.805	0.731	2.31689e-06
Efr3b	1.21556e-10	0.51531	0.291	0.092	2.54186e-06
Rasgrp2	1.226e-10	0.42273	0.291	0.101	2.56368e-06
N4bp3	1.37922e-10	0.680126	0.272	0.084	2.8841e-06
Unc5b	1.43273e-10	0.608932	0.351	0.147	2.99599e-06
Esam	1.90276e-10	0.471233	0.885	0.908	3.97886e-06
4930523C07Rik	2.03471e-10	0.694458	0.536	0.336	4.25479e-06
Ssh2	2.97843e-10	0.735585	0.496	0.298	6.22819e-06
BC028528	3.00843e-10	0.632956	0.423	0.239	6.29093e-06
Pde2a	6.30715e-10	0.741946	0.515	0.303	1.31889e-05
Id1	7.12638e-10	0.588102	0.756	0.681	1.4902e-05
Kank3	1.22848e-09	0.636494	0.752	0.647	2.56888e-05
Fscn1	1.3793e-09	0.477108	0.561	0.391	2.88425e-05
Klf4	1.52307e-09	0.526953	0.623	0.433	3.18489e-05
Pls3	2.13615e-09	0.803543	0.601	0.462	4.46689e-05
Galntl4	5.59957e-09	0.671379	0.333	0.151	0.000117093
Nav1	5.62162e-09	0.591322	0.394	0.206	0.000117554
Wasf2	6.67096e-09	0.45159	0.721	0.634	0.000139497
Pdgfd	6.7687e-09	0.489642	0.381	0.189	0.00014154
Slfn5	8.43495e-09	0.569572	0.79	0.748	0.000176383
Ptprb	8.96699e-09	0.546453	0.82	0.731	0.000187509
Pdzd2	1.37866e-08	0.448875	0.337	0.16	0.000288291
Meox1	1.50294e-08	0.455929	0.254	0.088	0.000314279
Spnb2	2.66659e-08	0.404149	0.959	1	0.00055761
Itga6	4.26397e-08	0.674579	0.586	0.441	0.00089164
Tpm4	4.79816e-08	0.466146	0.891	0.933	0.00100334
Epas1	7.8159e-08	0.610987	0.864	0.874	0.00163438
Arhgef25	9.26828e-08	0.310359	0.277	0.105	0.00193809
Lyn	9.70995e-08	0.666142	0.482	0.332	0.00203045
Exoc6	1.15761e-07	0.395456	0.262	0.105	0.00242069
Dusp3	1.47432e-07	0.423174	0.933	0.941	0.00308296
Ndufa8	1.52981e-07	0.592502	0.617	0.584	0.00319899
Atp5j	1.70248e-07	0.372641	0.89	0.92	0.00356006
Rassf3	2.218e-07	0.336658	0.452	0.29	0.00463807
Dst	2.25401e-07	0.444317	0.561	0.412	0.00471336
Myo1b	2.26795e-07	0.581699	0.351	0.197	0.00474252
Myh9	2.95813e-07	0.286687	0.809	0.689	0.00618575
Scarb1	3.05097e-07	0.478648	0.554	0.391	0.00637989
Myl12b	3.99622e-07	0.402065	0.888	0.887	0.0083565
Gpr116	4.78621e-07	0.506392	0.913	0.903	0.0100084
Filip1l	7.34155e-07	0.478435	0.361	0.206	0.0153519
Tpst1	7.52e-07	0.824794	0.398	0.269	0.0157251
Cyth1	1.06991e-06	0.462081	0.346	0.193	0.022373
Mcc	1.21301e-06	0.449203	0.457	0.294	0.0253653
Spry1	1.32852e-06	0.406806	0.364	0.206	0.0277806
Impdh1	1.48946e-06	0.502242	0.355	0.218	0.0311462
Acly	1.98008e-06	0.858852	0.428	0.315	0.0414054
Rac1	2.04767e-06	0.355505	0.884	0.933	0.0428189
Lgals3bp	2.2048e-06	0.626473	0.538	0.412	0.0461046
Etl4	3.10799e-06	0.324173	0.481	0.315	0.0649912
Klf2	3.62142e-06	0.31398	0.867	0.861	0.0757274
Tuba1a	4.09948e-06	0.620263	0.765	0.777	0.0857243
Lrrc8c	4.88364e-06	0.536253	0.464	0.319	0.102122
Ccdc85b	5.71863e-06	0.444798	0.649	0.647	0.119582
Dynll1	6.17064e-06	0.355346	0.794	0.815	0.129034
Akap12	6.51639e-06	0.553496	0.576	0.445	0.136264
Lrrc8a	6.5225e-06	0.44708	0.881	0.92	0.136392
Arhgef15	7.4042e-06	0.500906	0.594	0.475	0.154829
Cdh13	9.17914e-06	0.401223	0.558	0.408	0.191945
Map4k3	9.56524e-06	0.261286	0.263	0.134	0.200019
Psap	1.11084e-05	0.352195	0.936	0.979	0.232289
Tpm1	1.15561e-05	0.704361	0.643	0.643	0.241649
Casp8	1.21728e-05	0.541736	0.292	0.164	0.254546
Lmcd1	1.75877e-05	0.610892	0.354	0.235	0.367776
Tmem123	1.76113e-05	0.633923	0.541	0.458	0.36827
Ralgapa1	1.84779e-05	0.4198	0.397	0.256	0.38639
Myo1e	1.87503e-05	0.425399	0.278	0.147	0.392087
Anxa3	2.01733e-05	0.597776	0.633	0.58	0.421843
Unc45b	2.07141e-05	0.571291	0.673	0.609	0.433153
Psme2	2.11505e-05	0.461629	0.703	0.676	0.442279
Bcl6b	2.15433e-05	0.332924	0.275	0.151	0.450493
Tmem140	2.26824e-05	0.343655	0.508	0.429	0.474312
Rin3	2.32259e-05	0.30772	0.333	0.202	0.485677
Ets2	2.50979e-05	0.579744	0.633	0.563	0.524822
Hnrnpf	3.13821e-05	0.438169	0.73	0.769	0.656231
Ppp1r16b	3.78356e-05	0.601582	0.664	0.639	0.791181
Ptma	4.27903e-05	0.286446	0.934	0.992	0.894788
Cmtm8	4.56141e-05	0.38635	0.418	0.303	0.953837
Tprgl	4.6216e-05	0.487122	0.716	0.697	0.966423
2810025M15Rik	4.649e-05	0.504696	0.526	0.437	0.972152
Dnaja1	5.87835e-05	0.449308	0.741	0.71	1
Mast4	6.12658e-05	0.363832	0.294	0.181	1
Unc119b	6.12744e-05	0.4345	0.307	0.193	1
Arglu1	6.56501e-05	0.352663	0.888	0.933	1
Prex2	8.27415e-05	0.393754	0.569	0.458	1
Tsnax	8.79247e-05	0.7709	0.405	0.311	1
Tnfaip1	9.33331e-05	0.495623	0.708	0.693	1
Filip1	0.00010285	0.386306	0.281	0.168	1
S100a13	0.000103006	0.34327	0.7	0.782	1
Dok4	0.000120301	0.644796	0.303	0.202	1
Gda	0.000124461	0.343844	0.264	0.151	1
Mcf2l	0.000130134	0.355777	0.442	0.332	1
Fkbp1a	0.000130206	0.310793	0.866	0.916	1
Tgtp2	0.00013295	0.594561	0.426	0.319	1
Sox18	0.00013342	0.42822	0.752	0.752	1
Cyyr1	0.000139785	0.327831	0.477	0.37	1
Kifc3	0.00016792	0.411209	0.253	0.147	1
Tmcc3	0.000197739	0.438931	0.508	0.416	1
Uaca	0.000210412	0.552707	0.421	0.332	1
Tax1bp3	0.000212525	0.414215	0.55	0.513	1
Pkp4	0.000215965	0.438811	0.413	0.298	1
Psmb8	0.000221054	0.535564	0.671	0.643	1
Eml1	0.000235089	0.512602	0.291	0.181	1
Ckb	0.000239715	0.601426	0.34	0.252	1
Pcdh12	0.00025322	0.424732	0.255	0.151	1
Pea15a	0.000276133	0.498461	0.751	0.777	1
Apbb2	0.000283203	0.555899	0.631	0.58	1
Klf13	0.000287076	0.386893	0.871	0.895	1
Gbp4	0.000295217	0.487701	0.291	0.181	1
Rassf9	0.000309003	0.566728	0.317	0.223	1
Cdkn1c	0.000311575	0.503179	0.601	0.534	1
Gm9766	0.000316199	0.47699	0.311	0.21	1
Fcho2	0.000318256	0.316582	0.438	0.336	1
Mgat4a	0.000333523	0.335552	0.3	0.197	1
Znrf1	0.000444737	0.377987	0.354	0.256	1
Spata13	0.000458356	0.282777	0.267	0.164	1
Acvrl1	0.00048609	0.615287	0.509	0.441	1
B4galt4	0.000520482	0.542259	0.338	0.244	1
Mfng	0.00056861	0.395926	0.278	0.176	1
Arpc3	0.000573135	0.358482	0.776	0.836	1
Hspa8	0.000666614	0.273991	0.946	1	1
Gimap6	0.000670024	0.322215	0.847	0.857	1
Tgtp1	0.000719312	0.512746	0.297	0.202	1
Gopc	0.000758821	0.289868	0.312	0.206	1
Plxna2	0.000778319	0.41984	0.389	0.294	1
Ptprm	0.000808921	0.450293	0.414	0.307	1
Egfl7	0.000840397	0.312074	0.9	0.954	1
Hrct1	0.000880592	0.461157	0.292	0.206	1
Jam3	0.000893117	0.374122	0.317	0.218	1
Gnai2	0.000899412	0.251448	0.93	0.962	1
Cdc42ep1	0.000962659	0.492543	0.646	0.66	1
Adipor1	0.000989142	0.471859	0.73	0.765	1
Nus1	0.00101962	0.471936	0.352	0.265	1
Ywhah	0.00107841	0.467341	0.678	0.685	1
Zfp36	0.00111708	0.454236	0.68	0.668	1
Nedd9	0.00118353	0.491254	0.381	0.294	1
Ppm1h	0.0012666	0.325584	0.357	0.252	1
Fermt2	0.00127309	0.488529	0.671	0.71	1
Robo4	0.00130378	0.441082	0.567	0.492	1
Arhgef2	0.00136727	0.300301	0.342	0.248	1
Prnp	0.00137686	0.405342	0.351	0.269	1
Ndel1	0.00149654	0.511771	0.595	0.542	1
Tmbim6	0.00177242	0.291435	0.871	0.95	1
Luzp1	0.00180365	0.446488	0.563	0.521	1
Utrn	0.0018056	0.488488	0.606	0.563	1
Palmd	0.00189322	0.436685	0.622	0.563	1
Cdc42ep3	0.00201908	0.475368	0.537	0.513	1
Rasgrp3	0.00239821	0.414621	0.565	0.479	1
Sdc3	0.00277768	0.347979	0.41	0.311	1
Pla2g16	0.00289263	0.31541	0.256	0.181	1
Ifngr1	0.00309549	0.453105	0.742	0.769	1
Sema6a	0.00330971	0.380191	0.485	0.412	1
Actr2	0.00356065	0.271315	0.796	0.836	1
Adarb1	0.00356705	0.309564	0.263	0.181	1
Rps4y2	0.00397995	0.428748	0.346	0.282	1
Cyr61	0.00413438	0.408979	0.486	0.391	1
Cyb5r1	0.00437719	0.483015	0.33	0.261	1
Bnip3	0.00440322	0.413118	0.301	0.227	1
Fnbp1l	0.00544328	0.44442	0.491	0.445	1
Notch4	0.00597243	0.316351	0.349	0.269	1
Dpysl2	0.00630614	0.265853	0.897	0.899	1
Mcmbp	0.00688885	0.350022	0.528	0.466	1
Rapgef3	0.00709489	0.476044	0.377	0.311	1
Gpr4	0.0073726	0.51103	0.494	0.408	1
4632428N05Rik	0.00799432	0.392631	0.306	0.239	1
Vamp3	0.00831986	0.471629	0.561	0.534	1
Rhoc	0.0089757	0.362144	0.59	0.613	1
Rnf125	0.00910789	0.286276	0.367	0.286	1
Fam43a	0.00920586	0.497206	0.479	0.45	1
2019-09-04	0.0100282	0.607855	0.528	0.534	1
Gapdh	0.0105466	0.299864	0.845	0.924	1
Tmod3	0.0112322	0.392076	0.663	0.647	1
Hist1h2bc	0.0112808	0.422527	0.46	0.429	1
Sh2d3c	0.0115058	0.526433	0.562	0.529	1
Atxn1	0.0120662	0.312849	0.402	0.332	1
Lpar6	0.0125405	0.433714	0.382	0.298	1
Sorbs3	0.0125812	0.399031	0.611	0.592	1
Lbr	0.0164226	0.369171	0.512	0.471	1
Litaf	0.0180911	0.525702	0.54	0.508	1
Gtl3	0.0195613	0.454241	0.294	0.244	1
Tmem204	0.0204549	0.291905	0.775	0.832	1
Pnpla2	0.0213714	0.475804	0.454	0.433	1
Bax	0.0215204	0.392336	0.397	0.366	1
Pnkd	0.0219942	0.561122	0.428	0.412	1
Prickle3	0.0239133	0.382972	0.31	0.261	1
Dab2ip	0.0251395	0.343293	0.429	0.382	1
Ier2	0.0271938	0.258424	0.708	0.702	1
Kras	0.0281014	0.336247	0.422	0.378	1
Adipor2	0.0314199	0.33016	0.378	0.324	1
Git2	0.0323392	0.416078	0.39	0.349	1
Stx12	0.0340303	0.395327	0.432	0.391	1
Qk	0.0362145	0.435114	0.74	0.773	1
Wwtr1	0.0389632	0.44583	0.496	0.479	1
Abcc4	0.0408109	0.387231	0.288	0.235	1
Dusp6	0.0412782	0.457915	0.555	0.542	1
Gbp3	0.0453329	0.51967	0.296	0.248	1
Ldha	0.0455833	0.279429	0.823	0.903	1
Sorbs1	0.0466934	0.438869	0.569	0.55	1
Pim3	0.0470469	0.41752	0.509	0.496	1
Rassf1	0.0493848	0.549389	0.382	0.357	1
Pdlim1	0.0498939	0.434714	0.489	0.471	1
Neat1	0.0498939	0.254948	0.374	0.479	1
Ccny	0.0498955	0.313279	0.371	0.319	1
Cox5a	0.0501032	0.278601	0.566	0.592	1
Dock9	0.0513373	0.367812	0.487	0.471	1
Bcl10	0.0515434	0.332731	0.325	0.277	1
Mxra7	0.052209	0.309198	0.296	0.252	1
Tpm3	0.0522169	0.293965	0.796	0.866	1
Rell1	0.0534505	0.257528	0.325	0.273	1
Sdcbp	0.0561364	0.315769	0.716	0.782	1
Arpc2	0.0575383	0.271262	0.802	0.874	1
H2-T24	0.0577512	0.468355	0.256	0.214	1
Gle1	0.0614915	0.25615	0.21	0.286	1
Ndufb8	0.0662705	0.344535	0.512	0.521	1
Fez2	0.0672267	0.47779	0.508	0.521	1
Ppp1r2	0.0683734	0.351193	0.71	0.79	1
Bag5	0.0690831	0.417992	0.357	0.324	1
Cebpg	0.0723872	0.393987	0.48	0.471	1
Wdr1	0.0828201	0.470029	0.555	0.555	1
Anp32a	0.0831817	0.276634	0.7	0.761	1
Gna11	0.0863054	0.424916	0.619	0.639	1
Ywhaq	0.087466	0.277902	0.781	0.878	1
Fmo2	0.0906529	0.336804	0.313	0.265	1
Csrp1	0.0909142	0.294619	0.525	0.521	1
Tanc1	0.0933745	0.31176	0.349	0.307	1
Ctnnb1	0.0937473	0.362959	0.797	0.853	1
Ube2d3	0.0937938	0.368768	0.669	0.723	1
Elovl5	0.100373	0.425236	0.498	0.483	1
Map3k11	0.101348	0.34684	0.369	0.345	1
Slc25a5	0.103042	0.33131	0.741	0.777	1
Socs2	0.105964	0.322436	0.313	0.277	1
Vps4b	0.106841	0.257276	0.3	0.382	1
Vamp8	0.10768	0.25609	0.437	0.412	1
Cd34	0.108677	0.330916	0.779	0.866	1
Rgl2	0.109435	0.33814	0.322	0.286	1
Actn4	0.109764	0.396385	0.804	0.929	1
Csde1	0.110203	0.256328	0.646	0.773	1
H2-Q6	0.119424	0.296376	0.345	0.319	1
6230427J02Rik	0.121488	0.406733	0.262	0.239	1
Rod1	0.124425	0.390478	0.526	0.525	1
Arf6	0.13021	0.425094	0.573	0.597	1
Fkbp4	0.134377	0.440635	0.416	0.408	1
Rnf144a	0.143063	0.337951	0.367	0.34	1
Crk	0.150932	0.257338	0.406	0.496	1
Icam2	0.15629	0.269786	0.752	0.845	1
Tie1	0.160159	0.32917	0.779	0.828	1
Tspan18	0.161243	0.250481	0.41	0.496	1
Tspan12	0.17196	0.348469	0.511	0.513	1
Pik3c2a	0.17216	0.251393	0.291	0.256	1
Coro1b	0.18193	0.449439	0.476	0.483	1
Gatad2a	0.185332	0.341318	0.407	0.391	1
Ccnd3	0.185907	0.388125	0.498	0.534	1
Klf7	0.19427	0.298197	0.46	0.454	1
Cdipt	0.197093	0.420654	0.421	0.42	1
Grap	0.213538	0.376762	0.379	0.374	1
Carhsp1	0.217521	0.350968	0.314	0.294	1
Pi16	0.22045	0.392479	0.265	0.239	1
Hist1h1c	0.223299	0.405532	0.328	0.311	1
Nras	0.223431	0.311874	0.621	0.626	1
Samhd1	0.23068	0.294639	0.282	0.256	1
Sh3glb1	0.230868	0.396175	0.725	0.807	1
Spry4	0.231427	0.271299	0.309	0.277	1
Hpcal1	0.242352	0.286294	0.415	0.42	1
Gbp9	0.244085	0.273808	0.309	0.277	1
Gbp7	0.24468	0.394941	0.533	0.534	1
Ppic	0.249564	0.432166	0.488	0.534	1
Rnpepl1	0.265586	0.338292	0.32	0.303	1
Mtpn	0.278071	0.266682	0.484	0.588	1
Cds2	0.294629	0.469437	0.47	0.492	1
Ucp2	0.300488	0.28555	0.5	0.588	1
Kif1b	0.308549	0.280502	0.419	0.408	1
Lrrfip1	0.315081	0.28836	0.282	0.269	1
Epn2	0.315122	0.414596	0.404	0.412	1
Afap1l1	0.315144	0.358445	0.524	0.546	1
Cmpk1	0.319813	0.301652	0.308	0.298	1
Acot9	0.320025	0.350813	0.272	0.256	1
Mprip	0.333969	0.265508	0.591	0.605	1
Clic4	0.33473	0.380576	0.79	0.861	1
Usp4	0.339609	0.255052	0.254	0.298	1
Card10	0.340171	0.270101	0.251	0.227	1
Ndufv1	0.353579	0.263112	0.332	0.315	1
Nmi	0.358318	0.286995	0.398	0.387	1
Ggta1	0.366124	0.388894	0.377	0.37	1
Hspg2	0.366382	0.293859	0.654	0.655	1
Egr1	0.36935	0.313712	0.601	0.597	1
Fzd4	0.378547	0.403124	0.414	0.445	1
Glul	0.379743	0.559438	0.469	0.496	1
Rasip1	0.381774	0.3729	0.674	0.803	1
Stk25	0.383966	0.27694	0.321	0.298	1
Fos	0.387979	0.276958	0.593	0.622	1
Raph1	0.391948	0.285579	0.271	0.311	1
Rhog	0.416291	0.283196	0.394	0.391	1
Cr1l	0.422644	0.297759	0.533	0.567	1
Slc25a39	0.437291	0.266248	0.312	0.353	1
Adcy4	0.437627	0.283046	0.455	0.534	1
Podxl	0.445552	0.282683	0.687	0.697	1
Lzts2	0.446122	0.276561	0.316	0.311	1
Rnf130	0.467865	0.333223	0.587	0.639	1
Ctla2b	0.481335	0.266245	0.264	0.307	1
Stx2	0.489876	0.281102	0.281	0.282	1
Ndrg1	0.493149	0.387981	0.474	0.504	1
Tjp1	0.499089	0.274505	0.513	0.534	1
4833439L19Rik	0.500728	0.377178	0.418	0.424	1
Spna2	0.510792	0.289181	0.643	0.685	1
Plscr4	0.512602	0.348719	0.388	0.382	1
Vcl	0.518741	0.332243	0.324	0.34	1
Rexo2	0.523127	0.263434	0.376	0.391	1
Lats2	0.547934	0.323888	0.482	0.504	1
Pink1	0.550619	0.306162	0.505	0.58	1
Ilk	0.574092	0.313755	0.568	0.622	1
Tmem184b	0.587455	0.406775	0.45	0.492	1
Actr3	0.58759	0.295427	0.462	0.475	1
Msn	0.587702	0.269695	0.778	0.849	1
Arhgap31	0.605056	0.322129	0.696	0.769	1
Ypel3	0.605223	0.304964	0.502	0.538	1
Lypla1	0.611714	0.278239	0.265	0.311	1
Rbck1	0.612633	0.336394	0.393	0.42	1
Gngt2	0.61507	0.306294	0.591	0.702	1
Lgals9	0.616068	0.261225	0.672	0.807	1
Sult1a1	0.625143	0.273186	0.506	0.609	1
Lipa	0.62989	0.261076	0.4	0.408	1
Cdc42se2	0.653335	0.271808	0.288	0.286	1
Ddx5	0.663024	0.251272	0.782	0.887	1
Idh2	0.667254	0.331614	0.269	0.273	1
Klf3	0.66967	0.258605	0.416	0.424	1
Sdhb	0.673839	0.259099	0.511	0.546	1
Psme1	0.688411	0.284723	0.624	0.702	1
Plin2	0.708834	0.341068	0.314	0.328	1
Ddx3x	0.709925	0.345798	0.594	0.681	1
Cd97	0.712464	0.288738	0.429	0.471	1
Rab31	0.72719	0.338161	0.276	0.277	1
Mapk3	0.730924	0.339137	0.583	0.618	1
Spop	0.734007	0.274692	0.441	0.5	1
Nr3c1	0.738425	0.260371	0.527	0.571	1
Dip2b	0.756539	0.250614	0.288	0.315	1
Atp6v0b	0.759314	0.315412	0.497	0.571	1
Sri	0.760747	0.250991	0.68	0.786	1
Syne2	0.763919	0.25273	0.412	0.458	1
Kctd10	0.768205	0.36247	0.446	0.534	1
Sp100	0.77553	0.260615	0.553	0.601	1
Tspan2	0.778284	0.260279	0.317	0.349	1
Mlf2	0.778963	0.331659	0.508	0.592	1
Ppm1f	0.779087	0.262387	0.339	0.382	1
Btbd3	0.788041	0.250016	0.254	0.256	1
Gbp2	0.792272	0.268159	0.38	0.399	1
Irf1	0.798093	0.355204	0.408	0.424	1
Tor3a	0.824227	0.316503	0.244	0.261	1
Ccnd1	0.828707	0.282807	0.502	0.567	1
Sgms1	0.832875	0.266311	0.529	0.58	1
Klc1	0.839002	0.309304	0.418	0.475	1
Nck1	0.84526	0.354208	0.413	0.458	1
Abcg2	0.858366	0.267977	0.456	0.479	1
Gsn	0.861912	0.698538	0.843	0.782	1
Lasp1	0.868996	0.331556	0.4	0.441	1
Psmc4	0.884323	0.267237	0.353	0.399	1
Prkd2	0.897739	0.320041	0.378	0.408	1
Dll4	0.903278	0.399639	0.369	0.395	1
Lamb1	0.923873	0.328997	0.354	0.37	1
Akt1	0.930856	0.295536	0.391	0.416	1
Kdsr	0.938389	0.261937	0.289	0.303	1
Tap2	0.996675	0.274337	0.483	0.534	1

## Sheet: Endocardial EDC genes
	p_val	avg_logFC	pct.1	pct.2	p_val_adj
Gpm6a	7.18791e-227	1.96127	0.917	0.032	1.50306e-222
Smoc1	3.87342e-216	1.58487	0.764	0.011	8.09971e-212
Cytl1	4.61428e-212	3.17985	0.936	0.048	9.64892e-208
Npr3	3.6644e-200	2.23349	0.975	0.065	7.66262e-196
Kank1	7.36701e-199	1.41452	0.854	0.036	1.54051e-194
Comp	5.57477e-198	2.43849	0.707	0.01	1.16574e-193
Tmem108	1.36018e-195	1.13696	0.732	0.014	2.84428e-191
Plagl1	7.5029e-191	1.4998	0.758	0.021	1.56893e-186
Ahsg	8.05013e-187	2.91427	0.892	0.06	1.68336e-182
Cdh11	6.27156e-174	1.36553	0.752	0.031	1.31144e-169
Prr15	4.53574e-172	0.682524	0.72	0.023	9.48469e-168
Vwf	4.86821e-158	2.017	0.924	0.09	1.01799e-153
Bmx	2.7054e-154	1.3334	0.726	0.037	5.65727e-150
Cpe	5.10588e-154	2.9885	1	0.165	1.06769e-149
Rbp1	1.12933e-152	1.75241	0.968	0.13	2.36155e-148
Cp	2.89979e-152	1.73946	0.898	0.095	6.06375e-148
Enpp6	4.73232e-152	1.73444	0.752	0.046	9.89576e-148
Colec11	9.08189e-149	1.57334	0.656	0.026	1.89911e-144
Art4	2.08387e-139	1.30096	0.605	0.023	4.35757e-135
H19	1.03256e-138	1.30332	0.49	0.005	2.15918e-134
Cfh	2.71953e-136	3.49471	1	0.227	5.68681e-132
Ctsh	3.15421e-136	2.72181	0.968	0.186	6.59577e-132
Plvap	5.85599e-135	2.09259	0.949	0.124	1.22455e-130
Foxc1	2.03593e-133	1.02349	0.822	0.084	4.25734e-129
Foxc2	1.27397e-130	0.54265	0.541	0.015	2.66401e-126
Fam174b	8.65265e-129	1.48281	0.739	0.06	1.80936e-124
Spon1	6.02424e-127	1.49511	0.688	0.053	1.25973e-122
Amigo2	2.94547e-125	1.30105	0.72	0.058	6.15928e-121
Rasgef1b	1.43752e-124	0.669885	0.561	0.023	3.006e-120
Tmem100	2.00457e-122	1.70172	0.752	0.076	4.19176e-118
Hmcn1	7.43337e-122	1.05198	0.898	0.134	1.55439e-117
Bace2	4.36656e-120	1.95449	0.86	0.122	9.13091e-116
Bgn	1.51481e-115	2.48274	0.955	0.236	3.16761e-111
Spint2	1.56804e-113	1.31722	0.854	0.131	3.27892e-109
Cgnl1	2.6854e-113	1.8801	0.943	0.195	5.61544e-109
Pdlim3	1.19532e-112	1.83587	0.701	0.071	2.49952e-108
Gpr77	3.01381e-112	0.651302	0.516	0.023	6.30217e-108
Gpr182	5.13072e-111	1.7213	0.911	0.168	1.07288e-106
Rcn3	1.96878e-110	1.60039	0.834	0.142	4.11692e-106
Slc45a3	4.27176e-110	0.766978	0.427	0.008	8.93268e-106
Vcam1	2.57927e-109	1.81417	0.796	0.112	5.3935e-105
Rai2	6.00526e-109	0.578574	0.484	0.017	1.25576e-104
Igsf3	1.94248e-108	1.15847	0.637	0.057	4.06192e-104
Megf6	2.0514e-107	0.651871	0.439	0.011	4.28969e-103
Mgp	1.03164e-104	3.20057	1	0.419	2.15727e-100
Ptgs1	1.6415e-104	1.93139	0.917	0.207	3.43255e-100
Bex4	4.92921e-101	0.453176	0.382	0.006	1.03075e-96
Emp3	2.42046e-100	1.02251	0.796	0.13	5.06143e-96
Nr2f2	1.28612e-99	1.0142	0.93	0.182	2.68941e-95
Pla2g4a	1.41615e-99	0.968944	0.503	0.029	2.96131e-95
Oaf	9.98623e-98	1.14612	0.637	0.071	2.08822e-93
Col23a1	5.85184e-94	0.665574	0.389	0.011	1.22368e-89
Pde3a	6.02354e-94	0.441046	0.395	0.011	1.25958e-89
Cyp1b1	1.46284e-92	0.810407	0.465	0.026	3.05894e-88
Igfbp4	3.48649e-92	2.1697	0.943	0.299	7.2906e-88
Gpr124	6.1633e-92	0.466516	0.611	0.061	1.28881e-87
Lrig1	2.73513e-90	0.645164	0.446	0.022	5.71943e-86
Apoe	8.47818e-88	2.77516	1	0.87	1.77287e-83
Kazald1	4.52013e-86	1.46692	0.662	0.091	9.45204e-82
Pir	1.22209e-85	1.01513	0.465	0.03	2.55552e-81
Pcdh7	2.41458e-85	0.597914	0.427	0.023	5.04912e-81
Tmem2	6.51583e-85	1.36554	0.981	0.297	1.36252e-80
B4galt6	1.07978e-84	0.414391	0.446	0.027	2.25793e-80
Olfr1033	7.81258e-84	0.352653	0.452	0.029	1.63369e-79
Ptpn14	1.76325e-83	1.08192	0.796	0.155	3.68713e-79
Naaa	1.98017e-82	1.23377	0.58	0.068	4.14073e-78
Bmpr1a	1.73743e-81	0.479887	0.42	0.023	3.63315e-77
Mal	2.1456e-81	1.27549	0.65	0.103	4.48667e-77
Dpp4	4.95653e-81	0.733297	0.389	0.018	1.03646e-76
Selenbp1	7.9434e-81	1.29716	0.637	0.091	1.66104e-76
Ccdc80	1.20523e-80	1.86096	0.943	0.356	2.52025e-76
Pgm5	1.9696e-80	0.684789	0.599	0.073	4.11863e-76
Ephx2	1.88694e-79	1.26819	0.427	0.028	3.94578e-75
Igfbp5	4.19851e-78	1.21268	0.688	0.105	8.7795e-74
Rbms3	2.13797e-77	0.426913	0.497	0.047	4.47071e-73
Leprel2	3.42034e-77	0.853469	0.465	0.038	7.15227e-73
Gata4	4.07855e-76	0.608375	0.408	0.025	8.52865e-72
Thsd4	1.55521e-75	0.341521	0.312	0.008	3.25209e-71
Sall1	2.80831e-75	0.550066	0.376	0.02	5.87246e-71
Cd63	1.73744e-74	1.32857	0.898	0.323	3.63315e-70
Tlcd2	3.80121e-74	0.934948	0.427	0.03	7.94871e-70
Dsg2	8.71806e-74	0.395453	0.312	0.009	1.82303e-69
Plxnc1	1.53464e-73	0.490047	0.382	0.022	3.20909e-69
Ocln	1.56348e-73	0.457281	0.312	0.009	3.26938e-69
Wipf3	2.87954e-72	0.637762	0.35	0.016	6.0214e-68
Lmo4	3.31787e-72	0.728521	0.777	0.176	6.938e-68
Cd59a	3.53671e-72	1.39309	0.943	0.327	7.39562e-68
Tm4sf1	3.68425e-72	1.39925	1	0.896	7.70414e-68
Mgst1	5.13619e-72	1.2728	0.809	0.216	1.07403e-67
Pla2g7	1.67741e-71	1.2952	0.529	0.065	3.50764e-67
Lyve1	1.91885e-71	1.5053	0.395	0.027	4.0125e-67
Rnf141	7.1332e-70	0.530401	0.611	0.093	1.49162e-65
Irf6	7.19533e-70	0.660785	0.35	0.018	1.50461e-65
Gata6	1.84024e-69	0.705373	0.567	0.076	3.84813e-65
Eps8	2.6744e-69	1.10435	0.669	0.123	5.59243e-65
Col5a2	7.81578e-69	0.682614	0.465	0.049	1.63436e-64
Tfpi	1.21142e-68	1.02335	0.65	0.117	2.53321e-64
Tmem176b	3.44086e-68	1.34112	0.93	0.342	7.19519e-64
F2r	6.20268e-68	1.32674	0.93	0.284	1.29704e-63
Arhgdib	7.14576e-68	1.3083	0.841	0.277	1.49425e-63
Flrt2	2.70283e-67	0.520904	0.389	0.028	5.65188e-63
Rps6ka2	7.75671e-67	1.15941	0.694	0.142	1.62201e-62
Ntn1	1.7486e-66	0.71734	0.478	0.053	3.65649e-62
Cd82	1.96384e-66	1.15901	0.643	0.127	4.10659e-62
Cxcl16	5.42748e-66	1.22268	0.796	0.201	1.13494e-61
Il6st	4.07633e-65	1.11571	0.892	0.27	8.52402e-61
Epha7	5.43519e-65	0.684991	0.287	0.01	1.13655e-60
Atp1b3	7.80999e-65	1.44074	0.968	0.59	1.63315e-60
Dapk1	2.12924e-63	0.31542	0.363	0.026	4.45246e-59
Reck	5.16279e-63	0.490788	0.363	0.026	1.07959e-58
Ece1	1.2275e-62	1.28594	1	0.793	2.56682e-58
Pgcp	1.88705e-62	1.09693	0.605	0.115	3.94601e-58
G0s2	2.39118e-62	0.857347	0.414	0.041	5.0002e-58
Parm1	1.85628e-61	0.316391	0.293	0.013	3.88167e-57
Dcn	2.89385e-61	2.21085	0.955	0.691	6.05133e-57
Ecm1	5.51263e-61	1.43565	0.847	0.306	1.15275e-56
Fstl1	2.02077e-60	1.28979	0.892	0.348	4.22563e-56
Id2	2.08063e-60	1.51282	0.866	0.311	4.35082e-56
Cd9	2.88324e-59	1.3639	0.987	0.679	6.02914e-55
Frrs1	7.33946e-59	0.895494	0.344	0.026	1.53475e-54
Ccrl1	8.64047e-59	0.648591	0.274	0.011	1.80681e-54
Gucy1a3	1.59228e-58	0.741635	0.382	0.036	3.32963e-54
Ltbp1	6.39858e-58	0.707367	0.713	0.176	1.33801e-53
Pld1	1.00998e-57	0.260854	0.503	0.069	2.11196e-53
Lbp	1.09998e-57	1.06349	0.452	0.058	2.30016e-53
Gabarapl1	1.19612e-57	1.15069	0.917	0.392	2.50121e-53
Ctsk	1.22715e-57	0.781618	0.357	0.031	2.56609e-53
Gaa	2.33042e-57	0.980537	0.764	0.201	4.87315e-53
Sod3	2.89588e-57	0.866815	0.548	0.1	6.05558e-53
Tmem158	1.74703e-56	0.766138	0.433	0.051	3.65321e-52
Acer2	2.10838e-56	1.13202	0.822	0.265	4.40882e-52
Notch2	2.9649e-56	0.301553	0.599	0.117	6.19991e-52
Ctgf	3.90048e-56	0.828274	0.471	0.065	8.1563e-52
Igf2	4.65544e-56	2.05892	0.567	0.114	9.73498e-52
Atp2b4	5.10485e-56	0.893307	0.815	0.246	1.06747e-51
Gpr126	5.21351e-56	0.36427	0.261	0.011	1.0902e-51
Emb	6.44302e-56	1.08668	0.427	0.057	1.3473e-51
Fam162a	1.23164e-55	0.728566	0.777	0.219	2.57547e-51
Pkhd1l1	1.47427e-55	0.531721	0.287	0.016	3.08285e-51
Smpd3	2.38243e-55	0.29607	0.369	0.034	4.98189e-51
Tmem176a	5.0618e-55	1.12655	0.701	0.181	1.05847e-50
Eng	5.40054e-55	1.02476	1	0.927	1.12931e-50
Ppl	1.54594e-54	0.402149	0.28	0.015	3.23272e-50
Fabp5	2.39659e-54	1.50089	0.975	0.736	5.0115e-50
Gucy1b3	9.69645e-54	0.341644	0.325	0.025	2.02763e-49
Clu	1.10036e-53	1.66179	0.745	0.241	2.30096e-49
Peg3	5.38875e-53	0.712705	0.452	0.065	1.12684e-48
Gas5	7.06382e-53	0.79657	0.955	0.473	1.47712e-48
Prkg1	4.53696e-52	0.36608	0.28	0.017	9.48724e-48
Synpo	1.36367e-51	0.641312	0.522	0.091	2.85158e-47
Vim	1.64919e-51	1.1102	0.994	0.73	3.44863e-47
Stab1	5.05011e-51	1.01905	0.949	0.442	1.05603e-46
Nfia	1.29831e-50	0.952996	0.994	0.696	2.7149e-46
Acvr1	4.52868e-50	0.39429	0.465	0.069	9.46993e-46
Aplp2	4.96166e-50	0.894414	1	0.886	1.03753e-45
Fn1	3.80125e-49	1.03773	0.618	0.15	7.94879e-45
Psen2	4.67496e-49	0.824721	0.567	0.118	9.77581e-45
Cited2	2.25673e-48	0.745171	0.51	0.097	4.71905e-44
Klhl13	3.70212e-48	0.52072	0.376	0.046	7.7415e-44
Pam	9.82051e-48	0.904739	0.962	0.506	2.05357e-43
Degs1	1.45322e-47	1.15905	0.898	0.44	3.03882e-43
Ptgis	1.70255e-47	0.806887	0.35	0.041	3.56021e-43
Il11ra1	1.7077e-47	0.984864	0.662	0.184	3.57097e-43
Tspan3	4.39454e-47	1.01633	0.739	0.247	9.18942e-43
Blvrb	5.4637e-47	0.770752	0.643	0.161	1.14251e-42
Serpine2	6.25153e-47	1.34506	0.541	0.132	1.30726e-42
D19Wsu162e	9.27229e-47	0.84741	0.618	0.152	1.93893e-42
Tceal1	1.27246e-46	0.52748	0.338	0.035	2.66083e-42
Pcyox1l	3.60912e-46	0.429555	0.452	0.072	7.54704e-42
Timp2	6.54444e-46	0.764594	0.682	0.205	1.36851e-41
Rab3il1	1.86076e-45	1.05124	0.446	0.077	3.89103e-41
Lrp4	2.04925e-45	0.281335	0.376	0.049	4.28518e-41
Ctnnal1	4.67888e-45	0.273989	0.274	0.021	9.78401e-41
Fkbp10	9.11904e-45	0.814088	0.389	0.054	1.90688e-40
Postn	1.25899e-44	1.37233	0.376	0.054	2.63267e-40
Zfp521	1.64612e-44	0.405949	0.414	0.062	3.44221e-40
Tmod2	2.05377e-44	0.474573	0.35	0.044	4.29465e-40
Tmem164	1.90802e-43	0.625757	0.389	0.057	3.98986e-39
Ctsd	1.93633e-43	1.05759	0.994	0.86	4.04906e-39
Wls	9.52704e-43	0.875557	0.675	0.2	1.9922e-38
Rnase4	2.20255e-42	1.16882	0.643	0.225	4.60575e-38
Rfk	6.51292e-42	0.955543	0.866	0.388	1.36192e-37
Fth1	8.8113e-42	0.625868	1	0.98	1.84253e-37
Aldh2	1.71349e-41	0.943624	0.93	0.502	3.58309e-37
Maged1	2.8653e-41	0.967106	0.745	0.257	5.99162e-37
Icam1	4.96929e-41	1.09783	0.726	0.259	1.03913e-36
Ednrb	9.25649e-41	1.33643	0.917	0.476	1.93563e-36
Ralgps2	1.76462e-40	0.348773	0.293	0.032	3.69e-36
Lhfp	3.16308e-40	0.89344	0.503	0.12	6.61432e-36
Rdx	7.10641e-40	0.861915	0.981	0.606	1.48602e-35
Arl4a	2.02192e-39	0.926148	0.752	0.284	4.22804e-35
Sft2d2	5.94826e-39	0.458262	0.58	0.146	1.24384e-34
Nhsl1	3.87168e-38	0.419949	0.414	0.075	8.09607e-34
Cdc42ep5	5.21334e-38	0.407848	0.408	0.073	1.09016e-33
Maged2	5.82349e-38	1.27586	0.503	0.126	1.21775e-33
Phactr2	1.26496e-37	1.05739	0.917	0.513	2.64515e-33
Sfxn1	1.27665e-37	0.682914	0.548	0.142	2.66961e-33
Fkbp7	1.70198e-37	0.614904	0.631	0.191	3.55901e-33
Itm2c	1.85776e-37	0.82315	0.936	0.488	3.88476e-33
Stxbp6	1.95632e-37	0.620931	0.529	0.127	4.09085e-33
Cenpt	2.06024e-37	0.448358	0.363	0.057	4.30817e-33
Smad6	2.47336e-37	0.523844	0.688	0.209	5.17205e-33
Tspan6	4.29976e-37	0.876881	0.822	0.333	8.99122e-33
Sfr1	6.0402e-37	0.807517	0.854	0.41	1.26307e-32
Rps7	6.97079e-37	0.558067	0.987	0.83	1.45766e-32
Atl2	1.3467e-36	0.409599	0.503	0.117	2.81609e-32
Adamtsl4	1.36363e-36	0.278819	0.28	0.032	2.85148e-32
Zfp809	1.69484e-36	0.553167	0.503	0.118	3.54408e-32
Smtnl2	2.28479e-36	0.703245	0.427	0.085	4.77773e-32
Fam65b	3.41254e-36	0.37727	0.268	0.029	7.13597e-32
Kdelc2	5.03739e-36	0.679334	0.548	0.149	1.05337e-31
Ggcx	1.13153e-35	0.635975	0.503	0.123	2.36614e-31
6330512M04Rik	1.13913e-35	0.47869	0.299	0.038	2.38204e-31
Airn	1.33688e-35	0.542911	0.497	0.122	2.79555e-31
Trim47	1.35956e-35	1.03319	0.866	0.44	2.84298e-31
Ninj1	1.4354e-35	0.772524	0.605	0.183	3.00156e-31
Ephx1	1.62399e-35	0.841453	0.879	0.409	3.39592e-31
Parp8	2.45544e-35	0.287263	0.28	0.034	5.13458e-31
Casp12	4.65746e-35	0.568167	0.401	0.078	9.73922e-31
Slc18a2	1.51537e-34	0.574247	0.344	0.056	3.1688e-30
Cd55	7.2397e-34	0.388454	0.427	0.093	1.51389e-29
Tgfbi	7.90877e-34	1.38243	0.414	0.097	1.6538e-29
Sulf1	1.06024e-33	0.519906	0.306	0.044	2.21707e-29
Gm2a	1.09051e-33	0.590962	0.726	0.296	2.28037e-29
Cd302	1.29885e-33	0.743987	0.592	0.187	2.71603e-29
Ngfrap1	2.1748e-33	0.431007	0.484	0.115	4.54772e-29
Igf2r	3.53185e-33	0.666278	0.815	0.376	7.38544e-29
Gstm2	3.57325e-33	0.635457	0.803	0.326	7.47202e-29
Tmem98	4.8039e-33	0.616189	0.529	0.142	1.00454e-28
Lsr	6.33457e-33	0.755272	0.331	0.057	1.32462e-28
Fam124a	7.00519e-33	0.542481	0.338	0.056	1.46485e-28
Otud1	8.28709e-33	0.399652	0.433	0.092	1.73291e-28
Stbd1	1.10035e-32	0.994368	0.274	0.037	2.30094e-28
Pigyl	1.30302e-32	0.350457	0.49	0.124	2.72475e-28
Fhl1	1.8121e-32	0.965877	0.611	0.217	3.78929e-28
Golim4	2.01692e-32	0.508465	0.682	0.239	4.21757e-28
Eln	2.10936e-32	0.36457	0.376	0.074	4.41089e-28
Entpd1	2.1715e-32	0.504179	0.771	0.296	4.54082e-28
Gmds	3.37473e-32	0.564283	0.427	0.094	7.0569e-28
Fhl2	4.13341e-32	0.668206	0.306	0.047	8.64337e-28
Rgs3	9.06381e-32	0.763551	0.771	0.328	1.89533e-27
Foxp1	9.94964e-32	0.694267	0.949	0.53	2.08057e-27
Cish	1.65857e-31	0.699808	0.446	0.106	3.46823e-27
Trf	1.67154e-31	1.62536	0.745	0.444	3.49537e-27
Hmgn1	2.70577e-31	0.654524	0.739	0.308	5.65804e-27
Cebpd	2.84012e-31	0.781961	0.783	0.387	5.93898e-27
Adk	4.1481e-31	0.546403	0.357	0.071	8.67409e-27
Atp6v0e2	4.24126e-31	0.580694	0.287	0.042	8.86889e-27
Selm	4.98563e-31	0.530424	0.962	0.568	1.04255e-26
Eef1a1	7.94128e-31	0.531421	1	0.995	1.6606e-26
Ptplad1	7.94666e-31	0.69104	0.51	0.147	1.66173e-26
Ncam1	9.7158e-31	0.374463	0.306	0.052	2.03167e-26
Wbp5	1.60971e-30	0.667991	0.796	0.376	3.36606e-26
Cryab	3.08686e-30	0.523044	0.459	0.125	6.45492e-26
Sec61a1	4.04161e-30	0.772403	0.854	0.445	8.45141e-26
Igfbp6	4.46773e-30	1.39875	0.42	0.112	9.34247e-26
Gas6	5.2711e-30	0.85039	0.955	0.656	1.10224e-25
Gprasp1	6.00782e-30	0.337432	0.369	0.076	1.25629e-25
Ndn	1.36324e-29	0.734183	0.325	0.062	2.85068e-25
Perp	1.41636e-29	0.749841	0.382	0.095	2.96175e-25
Mettl7a1	1.88257e-29	0.33717	0.401	0.09	3.93665e-25
Sdc4	3.16118e-29	0.725542	0.713	0.369	6.61035e-25
Rps6	4.76907e-29	0.507244	0.987	0.824	9.9726e-25
Rps3a	1.68545e-28	0.557324	0.987	0.84	3.52444e-24
Rpl37a	1.98803e-28	0.378891	1	0.928	4.15717e-24
Dap	2.94946e-28	0.536469	0.522	0.165	6.16762e-24
Zmynd15	3.26582e-28	0.348854	0.255	0.037	6.82916e-24
Csgalnact1	3.68819e-28	0.585831	0.497	0.142	7.71237e-24
Sncaip	5.92543e-28	0.579552	0.65	0.244	1.23907e-23
Zyx	8.76161e-28	0.624504	0.866	0.458	1.83214e-23
Tppp	9.10707e-28	0.375353	0.408	0.099	1.90438e-23
Anxa6	1.32882e-27	0.659221	0.822	0.382	2.77869e-23
Ralgapa2	1.40526e-27	0.322813	0.357	0.076	2.93853e-23
C630004H02Rik	2.14006e-27	0.483613	0.331	0.066	4.47507e-23
Creg1	3.37295e-27	0.49747	0.522	0.166	7.05317e-23
Scd2	4.84679e-27	0.644084	0.376	0.091	1.01351e-22
2410006H16Rik	5.20765e-27	0.333206	0.503	0.152	1.08897e-22
Fkbp2	7.51265e-27	0.381622	0.529	0.169	1.57097e-22
Spats2	1.36663e-26	0.292731	0.293	0.053	2.85776e-22
Rps27	1.49137e-26	0.287419	0.994	0.873	3.1186e-22
Rab27a	1.49667e-26	0.383807	0.312	0.061	3.1297e-22
Ctla2a	1.92053e-26	0.805798	0.917	0.643	4.01602e-22
Palm	5.15565e-26	0.588669	0.885	0.486	1.0781e-21
Rpl10	5.31333e-26	0.523274	1	0.79	1.11107e-21
Mical2	5.47337e-26	0.346952	0.408	0.106	1.14454e-21
Lysmd2	7.67349e-26	0.523828	0.611	0.221	1.6046e-21
Rpl37	7.7473e-26	0.315419	1	0.885	1.62004e-21
Adi1	8.09165e-26	0.433825	0.357	0.084	1.69205e-21
Mxra8	9.42743e-26	0.807898	0.503	0.175	1.97137e-21
Mesdc2	1.3177e-25	0.67941	0.611	0.232	2.75543e-21
Ltbp3	1.5984e-25	0.292544	0.28	0.051	3.34242e-21
Lum	1.6818e-25	1.75678	0.586	0.279	3.51682e-21
Rps9	1.91595e-25	0.4706	0.994	0.877	4.00645e-21
Kdelr2	2.34231e-25	0.55604	0.962	0.673	4.89801e-21
Shc1	3.78601e-25	0.38951	0.503	0.154	7.91692e-21
Pdcd4	4.43475e-25	0.255521	0.828	0.422	9.27351e-21
Rpl13	4.55443e-25	0.403868	1	0.94	9.52376e-21
Txndc5	6.33135e-25	0.788653	0.624	0.266	1.32395e-20
Pgrmc1	6.44745e-25	0.764688	0.834	0.474	1.34823e-20
Cst3	7.15358e-25	0.471163	1	0.993	1.49589e-20
Rpl18a	9.43451e-25	0.423761	1	0.966	1.97285e-20
Nop10	1.0711e-24	0.342418	0.745	0.342	2.23978e-20
Emcn	1.34691e-24	0.622617	0.975	0.836	2.81653e-20
Sil1	1.87097e-24	0.423213	0.338	0.078	3.91238e-20
St6gal1	2.21614e-24	0.27598	0.287	0.054	4.63417e-20
Angptl2	2.47869e-24	0.392803	0.261	0.048	5.1832e-20
Eif4a2	2.54267e-24	0.580347	0.828	0.427	5.31698e-20
Paics	2.74301e-24	0.637798	0.764	0.357	5.73591e-20
Atpif1	3.05698e-24	0.408711	0.783	0.385	6.39246e-20
Ipo11	3.36921e-24	0.601336	0.535	0.195	7.04535e-20
Rhoj	3.63827e-24	0.707043	0.847	0.509	7.60798e-20
Gja4	4.36897e-24	0.839596	0.344	0.081	9.13596e-20
Ndrg2	6.66679e-24	0.561829	0.427	0.131	1.39409e-19
Ecm2	6.68373e-24	0.534638	0.605	0.243	1.39763e-19
Crtap	7.04561e-24	0.601364	0.662	0.269	1.47331e-19
Cmas	7.40211e-24	0.556157	0.497	0.17	1.54786e-19
Spry2	7.88432e-24	0.252382	0.688	0.319	1.64869e-19
Tsc22d3	1.07651e-23	0.895555	0.892	0.564	2.2511e-19
Unc13b	1.22504e-23	0.379724	0.471	0.146	2.56169e-19
Soat1	1.62262e-23	0.267732	0.306	0.066	3.39307e-19
Pard3	1.75399e-23	0.255472	0.255	0.045	3.66776e-19
C1ra	1.89684e-23	0.410351	0.306	0.069	3.96648e-19
Dnajb4	2.88393e-23	0.304156	0.414	0.118	6.03058e-19
Fam114a1	7.75815e-23	0.341296	0.452	0.14	1.62231e-18
Tceal8	8.45098e-23	0.397187	0.529	0.189	1.76718e-18
Creb3l2	9.8422e-23	0.354505	0.408	0.115	2.0581e-18
Pon2	1.75483e-22	0.660988	0.694	0.328	3.66953e-18
Adh1	1.94985e-22	1.17044	0.707	0.36	4.07734e-18
Asph	2.09893e-22	0.346143	0.459	0.152	4.38908e-18
Prelp	3.40145e-22	0.606142	0.338	0.09	7.11277e-18
Rpsa	6.20449e-22	0.558206	0.975	0.83	1.29742e-17
Tmem9	9.70683e-22	0.474964	0.382	0.11	2.02979e-17
Aig1	1.25467e-21	0.489394	0.459	0.146	2.62365e-17
Zfyve21	1.35625e-21	0.657137	0.408	0.126	2.83606e-17
Ppp3ca	1.72266e-21	0.339908	0.783	0.413	3.60226e-17
Sgcb	1.98097e-21	0.620972	0.408	0.126	4.14242e-17
Gls	2.0757e-21	0.414254	0.656	0.283	4.34049e-17
Nxn	2.39458e-21	0.649877	0.707	0.324	5.00731e-17
Leprel4	2.64263e-21	0.459813	0.325	0.082	5.526e-17
Rps28	3.00062e-21	0.255845	0.994	0.857	6.27461e-17
0610010O12Rik	3.04493e-21	0.276596	0.293	0.068	6.36725e-17
Bmyc	3.21536e-21	0.332134	0.471	0.157	6.72364e-17
Lmo2	3.49043e-21	0.381227	0.656	0.275	7.29883e-17
Rps3	3.77361e-21	0.472049	0.981	0.889	7.891e-17
Nucb1	6.67787e-21	0.516546	0.866	0.479	1.39641e-16
Rps23	7.07195e-21	0.337765	0.994	0.884	1.47882e-16
Tmed3	7.31002e-21	0.470798	0.611	0.258	1.5286e-16
Mustn1	7.32201e-21	0.53149	0.484	0.168	1.53111e-16
Sepp1	7.85242e-21	0.780051	1	0.913	1.64202e-16
Lrpap1	9.10862e-21	0.519814	0.758	0.379	1.9047e-16
Tmed4	9.2475e-21	0.471545	0.675	0.29	1.93374e-16
Msrb3	1.00759e-20	0.273953	0.586	0.229	2.10697e-16
Rcn1	1.13409e-20	0.417683	0.599	0.245	2.37149e-16
Il27ra	1.27584e-20	0.304524	0.299	0.069	2.6679e-16
Rpn2	1.83704e-20	0.617735	0.885	0.563	3.84143e-16
Nudt4	2.33079e-20	0.505836	0.764	0.381	4.87392e-16
Col1a2	2.36744e-20	0.436494	0.439	0.164	4.95056e-16
Klhl9	2.68071e-20	0.428336	0.783	0.42	5.60564e-16
Csrp2	2.79641e-20	0.520897	0.414	0.138	5.84758e-16
Usp3	2.95952e-20	0.255013	0.363	0.101	6.18865e-16
Sod1	3.2491e-20	0.520358	0.987	0.918	6.7942e-16
Vamp5	4.37244e-20	0.413322	0.783	0.4	9.14322e-16
Vkorc1	4.49837e-20	0.362067	0.675	0.305	9.40655e-16
Pla2g12a	4.50649e-20	0.383096	0.408	0.124	9.42352e-16
Ccdc109a	6.43141e-20	0.484576	0.516	0.195	1.34487e-15
S100a11	7.43658e-20	0.380769	0.962	0.721	1.55506e-15
Atxn10	7.81054e-20	0.491149	0.561	0.232	1.63326e-15
Chst14	9.93945e-20	0.502501	0.376	0.111	2.07844e-15
Mmrn2	1.04552e-19	0.588559	0.981	0.725	2.18628e-15
Ccnd2	1.09569e-19	0.563017	0.866	0.532	2.29119e-15
H13	1.10083e-19	0.547617	0.694	0.349	2.30194e-15
Tm7sf3	1.221e-19	0.265082	0.395	0.121	2.55323e-15
Cbfa2t3	1.23835e-19	0.457848	0.898	0.564	2.58952e-15
Hexa	1.28907e-19	0.704536	0.739	0.407	2.69557e-15
Slc12a7	1.61559e-19	0.42116	0.401	0.126	3.37837e-15
Lifr	2.19297e-19	0.631359	0.803	0.429	4.58572e-15
Gata3	2.34328e-19	0.705946	0.363	0.117	4.90004e-15
Tgfbr3	2.82268e-19	0.271309	0.484	0.179	5.9025e-15
Rdm1	3.23993e-19	0.398695	0.382	0.112	6.77503e-15
Mcfd2	4.02937e-19	0.506178	0.675	0.311	8.42582e-15
Emilin1	4.60727e-19	0.750321	0.439	0.158	9.63425e-15
Gstp1	5.15285e-19	0.373485	0.866	0.527	1.07751e-14
Tmem205	6.97338e-19	0.401406	0.548	0.232	1.4582e-14
Sesn1	7.94414e-19	0.469828	0.433	0.153	1.6612e-14
Tpd52	7.96195e-19	0.434296	0.446	0.161	1.66492e-14
Lgr4	8.46712e-19	0.254475	0.268	0.063	1.77056e-14
Olfml3	8.57122e-19	0.901157	0.535	0.247	1.79233e-14
Rps20	8.60495e-19	0.381751	0.987	0.842	1.79938e-14
Celf2	8.82482e-19	0.342893	0.331	0.098	1.84536e-14
Dock6	8.83821e-19	0.39475	0.586	0.251	1.84816e-14
Heg1	1.01206e-18	0.509967	0.873	0.56	2.11631e-14
Golph3	1.21913e-18	0.471264	0.573	0.247	2.54933e-14
1110058L19Rik	1.24325e-18	0.290564	0.427	0.146	2.59976e-14
P2rx4	1.63145e-18	0.598002	0.325	0.094	3.41152e-14
Tbc1d8	1.8518e-18	0.345507	0.293	0.075	3.87229e-14
Grina	2.95649e-18	0.469178	0.592	0.258	6.18231e-14
Rps8	3.81125e-18	0.278084	0.981	0.822	7.9697e-14
Hs3st1	4.10053e-18	0.428497	0.28	0.07	8.57461e-14
Rsu1	5.33905e-18	0.444422	0.828	0.489	1.11645e-13
Cebpb	5.98554e-18	0.554955	0.516	0.225	1.25164e-13
Rplp1	6.69672e-18	0.31636	0.994	0.896	1.40035e-13
Eef1b2	8.5732e-18	0.334792	0.828	0.491	1.79274e-13
Rpl4	9.76647e-18	0.437552	0.962	0.867	2.04227e-13
Ctsb	1.17141e-17	0.518001	0.968	0.809	2.44954e-13
Dhrs7	1.26553e-17	0.389445	0.694	0.339	2.64636e-13
Itpr1	1.36832e-17	0.382197	0.497	0.193	2.8613e-13
Trmt112	1.63819e-17	0.25345	0.688	0.338	3.42562e-13
Hmgn2	1.74965e-17	0.289447	0.599	0.278	3.65869e-13
Casp4	1.77329e-17	0.333431	0.274	0.07	3.70812e-13
Ndufb11	2.17816e-17	0.339832	0.892	0.535	4.55476e-13
B4galt1	2.19256e-17	0.328445	0.828	0.495	4.58485e-13
Npm1	2.20189e-17	0.410642	0.873	0.587	4.60438e-13
AI597468	2.26178e-17	0.453126	0.548	0.239	4.72961e-13
Morf4l2	2.41304e-17	0.445105	0.79	0.434	5.04592e-13
Dennd5b	2.42347e-17	0.385997	0.79	0.451	5.06771e-13
Rcn2	3.17709e-17	0.472583	0.682	0.344	6.64362e-13
Ssr1	3.72647e-17	0.510692	0.904	0.648	7.79241e-13
Smagp	3.85438e-17	0.386627	0.726	0.37	8.0599e-13
Arl2	4.99669e-17	0.294865	0.408	0.14	1.04486e-12
Hyal1	6.19107e-17	0.264113	0.268	0.066	1.29461e-12
Rps27a	6.28879e-17	0.299135	0.981	0.774	1.31505e-12
Fgfr1	6.56945e-17	0.292871	0.344	0.109	1.37374e-12
Pmp22	8.31816e-17	0.589678	0.65	0.35	1.73941e-12
Ltbp4	8.74276e-17	0.637444	0.981	0.838	1.8282e-12
Smc4	9.03816e-17	0.305963	0.452	0.174	1.88997e-12
Bmp6	1.03595e-16	0.553797	0.567	0.253	2.16626e-12
Fndc3b	1.0818e-16	0.347641	0.408	0.15	2.26215e-12
Fkbp9	1.11072e-16	0.318483	0.707	0.345	2.32262e-12
Siva1	1.14247e-16	0.321006	0.389	0.13	2.38902e-12
Rpl14	1.52295e-16	0.37317	0.987	0.823	3.18463e-12
Lpcat3	1.56296e-16	0.367088	0.497	0.202	3.2683e-12
Tmtc1	1.56443e-16	0.423169	0.535	0.233	3.27138e-12
Sdf4	1.70275e-16	0.51014	0.841	0.526	3.56062e-12
Snx5	2.02121e-16	0.447001	0.522	0.235	4.22655e-12
Nek6	2.11382e-16	0.322723	0.287	0.078	4.42021e-12
Rps24	2.47847e-16	0.288728	0.975	0.846	5.18273e-12
Tspo	2.48083e-16	0.3936	0.911	0.609	5.18767e-12
Rpl17	2.79386e-16	0.317191	0.955	0.785	5.84224e-12
Nt5c2	3.18454e-16	0.265826	0.287	0.078	6.65919e-12
Gipc1	3.2571e-16	0.460663	0.439	0.164	6.81093e-12
Fam118b	3.53079e-16	0.351187	0.287	0.078	7.38324e-12
Slc39a1	4.54091e-16	0.377106	0.93	0.692	9.4955e-12
Pawr	4.77281e-16	0.259325	0.287	0.08	9.98043e-12
Mat2a	4.83761e-16	0.449237	0.885	0.552	1.01159e-11
Rpl21	5.09988e-16	0.322746	1	0.847	1.06644e-11
Scpep1	6.03671e-16	0.402928	0.369	0.129	1.26234e-11
1110008F13Rik	6.80175e-16	0.313231	0.503	0.207	1.42231e-11
Nos3	7.05129e-16	0.396209	0.822	0.505	1.47449e-11
Mmp14	7.48108e-16	0.302988	0.299	0.089	1.56437e-11
Tagln2	8.16922e-16	0.510681	0.981	0.83	1.70827e-11
St3gal4	8.4543e-16	0.281427	0.389	0.134	1.76788e-11
Lass2	9.7438e-16	0.506569	0.662	0.35	2.03753e-11
Tcn2	1.14438e-15	0.471151	0.828	0.514	2.39302e-11
Pttg1ip	1.25693e-15	0.514325	0.847	0.563	2.62837e-11
Hspa5	1.49353e-15	0.470916	0.943	0.778	3.12313e-11
Cyp20a1	1.68958e-15	0.41628	0.427	0.16	3.53308e-11
Ddost	1.87128e-15	0.399862	0.815	0.493	3.91304e-11
Ifitm2	2.02339e-15	0.326689	1	0.955	4.23111e-11
Rps4x	2.15353e-15	0.404118	0.962	0.79	4.50325e-11
Klhl4	2.3503e-15	0.270904	0.414	0.151	4.91472e-11
1110002B05Rik	2.83973e-15	0.385344	0.694	0.374	5.93816e-11
Hp1bp3	3.07905e-15	0.302331	0.764	0.415	6.4386e-11
C330006A16Rik	4.09004e-15	0.441372	0.834	0.504	8.55267e-11
Wrb	4.8132e-15	0.461284	0.293	0.09	1.00649e-10
Smpd1	5.18596e-15	0.339176	0.484	0.198	1.08444e-10
Prmt2	5.78068e-15	0.501587	0.293	0.089	1.2088e-10
Abhd14b	5.98489e-15	0.326948	0.325	0.104	1.2515e-10
Rps5	6.30351e-15	0.378385	0.955	0.833	1.31813e-10
Mageh1	8.19751e-15	0.252686	0.35	0.118	1.71418e-10
Eef1g	9.57582e-15	0.317746	0.86	0.53	2.0024e-10
2610002J02Rik	9.61344e-15	0.38118	0.344	0.118	2.01027e-10
Bambi	1.13099e-14	0.522002	0.395	0.149	2.36502e-10
Rps25	1.27324e-14	0.263032	0.987	0.897	2.66246e-10
Dad1	1.3242e-14	0.337348	0.873	0.592	2.76904e-10
Man2a1	1.3802e-14	0.269993	0.465	0.202	2.88614e-10
Lgmn	1.45042e-14	0.583266	0.605	0.351	3.03298e-10
Gtf2a2	1.46106e-14	0.311323	0.605	0.302	3.05523e-10
Itm2a	1.66483e-14	0.346634	0.376	0.145	3.48132e-10
Fuca1	1.68711e-14	0.421714	0.586	0.296	3.52791e-10
Rps14	1.71073e-14	0.285773	1	0.954	3.57731e-10
Ankmy2	1.86832e-14	0.285746	0.306	0.097	3.90684e-10
Rps18	1.94218e-14	0.339224	0.987	0.902	4.06128e-10
Use1	2.14656e-14	0.294902	0.631	0.324	4.48868e-10
Scarb2	2.53455e-14	0.393631	0.471	0.204	5.3e-10
Pdlim4	2.54124e-14	0.355281	0.306	0.101	5.31399e-10
Rps19	2.73802e-14	0.274335	1	0.946	5.72546e-10
Isyna1	3.06329e-14	0.440752	0.376	0.141	6.40564e-10
Csad	3.22117e-14	0.349886	0.293	0.092	6.7358e-10
Itm2b	3.80339e-14	0.281455	1	0.992	7.95327e-10
Osmr	4.00515e-14	0.366316	0.669	0.354	8.37517e-10
Commd8	4.38671e-14	0.383643	0.452	0.191	9.17305e-10
Skp1a	4.67206e-14	0.467527	0.866	0.599	9.76975e-10
Ptp4a2	4.7383e-14	0.46914	0.892	0.697	9.90827e-10
Rpl7a	4.74747e-14	0.27651	0.93	0.644	9.92743e-10
Tecr	5.42586e-14	0.425748	0.605	0.334	1.1346e-09
Atp11a	5.66811e-14	0.299025	0.433	0.179	1.18526e-09
Eri3	6.40543e-14	0.298381	0.35	0.126	1.33944e-09
M6pr	6.42344e-14	0.351813	0.682	0.366	1.34321e-09
Cnpy2	6.61938e-14	0.336113	0.554	0.268	1.38418e-09
Tmbim1	7.16357e-14	0.414192	0.675	0.368	1.49797e-09
Tor1b	7.25691e-14	0.398961	0.465	0.204	1.51749e-09
Gpr108	7.87581e-14	0.439143	0.427	0.183	1.64691e-09
Cox7a2l	8.56959e-14	0.33685	0.809	0.504	1.79199e-09
Lman1	1.13363e-13	0.295347	0.688	0.367	2.37054e-09
Fam63b	1.1918e-13	0.531326	0.548	0.285	2.49217e-09
Enpp2	1.54936e-13	0.640805	0.306	0.111	3.23987e-09
Rpl6	1.62963e-13	0.314865	0.936	0.733	3.40771e-09
Commd10	1.63429e-13	0.267651	0.293	0.094	3.41746e-09
Irf2bp2	1.73058e-13	0.33767	0.535	0.271	3.61881e-09
Klhdc2	1.77124e-13	0.326184	0.395	0.155	3.70385e-09
Sec22b	1.91007e-13	0.302225	0.541	0.258	3.99414e-09
Ociad1	1.92101e-13	0.355408	0.828	0.502	4.01703e-09
Hsd17b4	1.94652e-13	0.314369	0.446	0.187	4.07037e-09
Ctsa	1.94855e-13	0.562593	0.732	0.507	4.07462e-09
Gnptg	2.21489e-13	0.443343	0.357	0.138	4.63155e-09
Ggh	2.24587e-13	0.356395	0.459	0.201	4.69634e-09
Prdx5	2.55566e-13	0.254469	0.529	0.265	5.34415e-09
Slc35a2	2.62234e-13	0.289856	0.274	0.087	5.48358e-09
Btd	2.74291e-13	0.37553	0.344	0.127	5.73571e-09
Tpra1	2.81519e-13	0.429184	0.471	0.21	5.88685e-09
Taz	2.91358e-13	0.275681	0.389	0.152	6.09258e-09
Ext2	3.20195e-13	0.32588	0.618	0.32	6.6956e-09
Clic1	3.26892e-13	0.383094	0.955	0.745	6.83563e-09
Abhd8	3.71297e-13	0.326328	0.293	0.096	7.76419e-09
Ctsf	3.80963e-13	0.441268	0.318	0.113	7.96632e-09
Rpl5	4.37342e-13	0.293139	0.968	0.808	9.14525e-09
Ctso	4.50691e-13	0.499381	0.58	0.303	9.4244e-09
Fam18b	5.2706e-13	0.396114	0.408	0.173	1.10214e-08
Ivd	6.28186e-13	0.264511	0.261	0.081	1.3136e-08
Efcab4a	6.52557e-13	0.406927	0.777	0.446	1.36456e-08
Spryd3	7.20056e-13	0.360805	0.325	0.118	1.50571e-08
G3bp2	9.88556e-13	0.474359	0.656	0.373	2.06717e-08
Ikbip	1.16478e-12	0.333137	0.325	0.121	2.43567e-08
Car8	1.19891e-12	0.278621	0.796	0.468	2.50705e-08
BC013529	1.22875e-12	0.329267	0.726	0.406	2.56945e-08
Slc25a11	1.91951e-12	0.427671	0.465	0.207	4.01389e-08
G6pc3	2.00533e-12	0.287946	0.274	0.09	4.19334e-08
Calm2	2.26669e-12	0.42889	0.943	0.827	4.73988e-08
Cetn2	2.47606e-12	0.275641	0.471	0.216	5.1777e-08
Impact	3.18847e-12	0.427194	0.42	0.188	6.66741e-08
Eif3i	3.21492e-12	0.364869	0.567	0.293	6.72271e-08
B3gnt1	3.372e-12	0.377371	0.389	0.16	7.0512e-08
Btg1	3.55901e-12	0.369474	0.834	0.616	7.44224e-08
Tmem43	4.25187e-12	0.276399	0.376	0.152	8.89108e-08
Ctsz	4.56318e-12	0.320483	0.815	0.547	9.54207e-08
Htra1	5.00512e-12	0.355556	0.293	0.107	1.04662e-07
Slc35c2	5.0576e-12	0.285805	0.28	0.094	1.0576e-07
Pecam1	5.3911e-12	0.390459	1	0.899	1.12733e-07
Oat	5.54098e-12	0.447849	0.662	0.393	1.15868e-07
Bcap31	5.92041e-12	0.305103	0.822	0.526	1.23802e-07
Tmem59	6.19375e-12	0.380086	0.968	0.847	1.29518e-07
Pex11b	6.61991e-12	0.382659	0.325	0.121	1.38429e-07
Ltv1	7.77013e-12	0.35634	0.268	0.091	1.62481e-07
Plbd2	8.49031e-12	0.275582	0.42	0.186	1.77541e-07
Tcp11l2	9.05169e-12	0.299799	0.529	0.261	1.8928e-07
Adam10	9.22371e-12	0.392604	0.904	0.682	1.92877e-07
Sdf2l1	9.34708e-12	0.436905	0.338	0.136	1.95457e-07
Pigp	1.09091e-11	0.322608	0.49	0.232	2.28121e-07
Ilf3	1.12544e-11	0.286316	0.452	0.21	2.35341e-07
Pofut2	1.20558e-11	0.290708	0.414	0.183	2.52098e-07
Slc3a2	1.29776e-11	0.399721	0.726	0.468	2.71374e-07
Bsg	1.42254e-11	0.338964	0.949	0.784	2.97467e-07
Prdx2	1.47679e-11	0.298261	0.713	0.425	3.08811e-07
Pepd	1.4834e-11	0.452695	0.287	0.104	3.10194e-07
Chst12	1.58373e-11	0.300481	0.255	0.084	3.31173e-07
Naga	1.63554e-11	0.423704	0.325	0.127	3.42008e-07
Thap7	1.68992e-11	0.271304	0.293	0.106	3.5338e-07
Sar1a	1.69211e-11	0.26475	0.713	0.431	3.53837e-07
Naca	2.63136e-11	0.269412	0.898	0.673	5.50244e-07
Zfp187	2.66736e-11	0.284131	0.892	0.665	5.57771e-07
Golga4	3.38486e-11	0.27712	0.446	0.207	7.07808e-07
Abhd16a	3.40561e-11	0.406395	0.592	0.333	7.12148e-07
Rpl3	3.654e-11	0.326421	0.936	0.805	7.64087e-07
H2-Ke6	3.68378e-11	0.295634	0.363	0.153	7.70315e-07
Tpd52l2	3.69076e-11	0.31033	0.573	0.309	7.71774e-07
Hsp90b1	3.75778e-11	0.30957	0.943	0.784	7.8579e-07
Dirc2	3.76849e-11	0.311628	0.395	0.173	7.88028e-07
Plec	3.83385e-11	0.351272	0.726	0.459	8.01697e-07
Park7	4.12185e-11	0.266442	0.783	0.487	8.61919e-07
Prdx6	4.20398e-11	0.370695	0.541	0.292	8.79094e-07
Slco3a1	4.3707e-11	0.306112	0.338	0.135	9.13958e-07
Cfl2	4.59845e-11	0.328053	0.529	0.275	9.61582e-07
Itpr2	4.59923e-11	0.277936	0.497	0.246	9.61745e-07
Dctn6	4.72019e-11	0.282296	0.541	0.273	9.87039e-07
Stub1	4.96335e-11	0.33783	0.58	0.313	1.03789e-06
Scamp3	5.46914e-11	0.342856	0.529	0.263	1.14365e-06
Ramp2	6.14895e-11	0.339669	0.968	0.796	1.28581e-06
Nedd4	6.70354e-11	0.265152	0.943	0.689	1.40178e-06
C1qbp	8.2114e-11	0.297727	0.414	0.187	1.71709e-06
A830007P12Rik	8.70542e-11	0.28293	0.318	0.126	1.82039e-06
Brd8	9.79725e-11	0.398297	0.471	0.246	2.0487e-06
Mtus1	9.9317e-11	0.276646	0.599	0.336	2.07682e-06
Eif3f	1.01146e-10	0.337593	0.783	0.51	2.11507e-06
Etnk1	1.06204e-10	0.291695	0.465	0.227	2.22084e-06
Tmem170b	1.19164e-10	0.308201	0.255	0.09	2.49184e-06
Sgce	1.26979e-10	0.30601	0.433	0.205	2.65526e-06
Creld1	1.27e-10	0.272812	0.255	0.087	2.65569e-06
Tpi1	1.40569e-10	0.351049	0.561	0.295	2.93945e-06
Tor1aip1	1.44597e-10	0.276263	0.694	0.431	3.02367e-06
Npc2	1.50143e-10	0.291299	0.764	0.502	3.13964e-06
Pebp1	1.66303e-10	0.250671	0.688	0.423	3.47756e-06
Hdac3	1.85205e-10	0.320055	0.306	0.124	3.87281e-06
Pdia4	2.3946e-10	0.304539	0.516	0.275	5.00735e-06
Serping1	2.41882e-10	0.531731	0.49	0.307	5.058e-06
Tubb4b	2.79873e-10	0.34052	0.892	0.64	5.85243e-06
Rbbp9	2.82571e-10	0.335153	0.318	0.131	5.90885e-06
Crip1	2.90215e-10	0.274928	0.981	0.826	6.0687e-06
Mfge8	2.91965e-10	0.36688	0.917	0.723	6.10528e-06
Trp53i13	2.94135e-10	0.327246	0.274	0.103	6.15065e-06
Pdf	3.00379e-10	0.365283	0.42	0.195	6.28123e-06
Adamts1	3.09517e-10	0.415799	0.732	0.465	6.47232e-06
Fam136a	3.25488e-10	0.387558	0.255	0.091	6.80629e-06
Minpp1	3.30145e-10	0.285166	0.293	0.114	6.90366e-06
Aga	3.54486e-10	0.365738	0.287	0.113	7.41265e-06
Dhrs1	4.01179e-10	0.342224	0.306	0.122	8.38906e-06
Pkn3	4.50976e-10	0.284961	0.338	0.143	9.43035e-06
Tusc2	5.02523e-10	0.342948	0.376	0.168	1.05082e-05
Dstn	5.74407e-10	0.358838	0.777	0.549	1.20114e-05
Itga9	5.96668e-10	0.375916	0.299	0.121	1.24769e-05
Comt	6.23233e-10	0.283733	0.688	0.446	1.30324e-05
Prdx1	6.63443e-10	0.336115	0.936	0.784	1.38733e-05
Ghr	8.36512e-10	0.251645	0.369	0.171	1.74923e-05
Qsox1	8.76839e-10	0.254267	0.516	0.281	1.83356e-05
Gstm1	1.01363e-09	0.361285	0.936	0.83	2.11959e-05
Fech	1.04978e-09	0.346982	0.287	0.115	2.19519e-05
Xbp1	1.12032e-09	0.294825	0.726	0.475	2.3427e-05
Tspan4	1.38869e-09	0.305748	0.662	0.373	2.90388e-05
Arf4	1.52974e-09	0.257102	0.809	0.531	3.19885e-05
Pdia6	1.98741e-09	0.293928	0.873	0.651	4.15588e-05
Pdia3	2.05567e-09	0.305386	0.955	0.859	4.29862e-05
Acadm	2.32538e-09	0.275945	0.42	0.211	4.86259e-05
Hn1	3.32444e-09	0.374915	0.49	0.278	6.95173e-05
Snap47	3.42828e-09	0.279738	0.268	0.105	7.16887e-05
Gsdmd	3.53076e-09	0.335397	0.338	0.152	7.38317e-05
9530068E07Rik	4.04818e-09	0.313476	0.478	0.247	8.46515e-05
Hyal2	4.20449e-09	0.302454	0.618	0.363	8.79201e-05
Golt1b	5.024e-09	0.26474	0.427	0.216	0.000105057
Ppp1r15a	5.84678e-09	0.559827	0.427	0.234	0.000122262
Rcan1	6.07134e-09	0.392981	0.338	0.16	0.000126958
Anxa2	6.20241e-09	0.283334	0.955	0.847	0.000129699
Phyh	6.34007e-09	0.264722	0.312	0.14	0.000132577
Sec11a	6.67996e-09	0.284413	0.554	0.328	0.000139685
Tmem167	6.69911e-09	0.258104	0.446	0.235	0.000140085
Rnf181	9.47727e-09	0.258195	0.51	0.278	0.000198179
Acadl	9.71724e-09	0.256221	0.586	0.336	0.000203197
Tspan31	1.05906e-08	0.262245	0.599	0.352	0.000221459
Tnfaip8	1.12902e-08	0.339676	0.357	0.177	0.000236089
Hfe	1.48248e-08	0.31273	0.427	0.219	0.000310002
Tbrg1	1.73552e-08	0.280808	0.682	0.456	0.000362915
Tmx2	1.82565e-08	0.311347	0.401	0.204	0.000381761
Aamp	1.88507e-08	0.305526	0.624	0.397	0.000394188
Mdh1	5.39236e-08	0.255263	0.605	0.379	0.0011276
Mfap5	5.50643e-08	0.333606	0.255	0.113	0.00115145
Limd2	6.61709e-08	0.307925	0.408	0.236	0.0013837
Lmf2	6.94952e-08	0.290206	0.529	0.312	0.00145321
Ccdc6	1.16877e-07	0.418115	0.376	0.2	0.00244402
Capg	1.23877e-07	0.264742	0.369	0.192	0.00259038
Araf	1.31972e-07	0.329502	0.459	0.261	0.00275967
Mdh2	1.32602e-07	0.281488	0.841	0.638	0.00277283
Sec31a	1.44476e-07	0.29139	0.503	0.308	0.00302115
Rbbp7	1.64812e-07	0.256461	0.592	0.387	0.00344638
Rab7l1	1.88715e-07	0.265588	0.331	0.156	0.00394622
Calr	2.45348e-07	0.281171	0.904	0.759	0.00513047
Cyhr1	2.90619e-07	0.285715	0.306	0.147	0.00607714
Tmem159	2.95221e-07	0.297133	0.325	0.164	0.00617337
Rrp1	3.29818e-07	0.267006	0.637	0.431	0.00689683
Mylip	3.65498e-07	0.332309	0.605	0.385	0.00764292
Adnp	5.1937e-07	0.322902	0.363	0.189	0.0108606
Dpysl3	5.31168e-07	0.28104	0.35	0.179	0.0111072
Grn	6.19959e-07	0.254426	0.834	0.661	0.012964
Tmem214	1.01264e-06	0.314545	0.299	0.15	0.0211753
Gstt1	1.06398e-06	0.282512	0.293	0.146	0.0222489
Cldn25	1.13192e-06	0.300137	0.408	0.236	0.0236696
Mapk9	2.48524e-06	0.255217	0.28	0.137	0.051969
Las1l	2.81653e-06	0.253717	0.287	0.145	0.0588966
Hexb	3.10124e-06	0.310665	0.713	0.599	0.06485
Por	4.21915e-06	0.400267	0.42	0.259	0.0882266
Prkcdbp	5.13125e-06	0.289961	0.796	0.584	0.107299
Akap11	7.47157e-06	0.28346	0.255	0.128	0.156238
Igtp	2.33725e-05	0.390007	0.382	0.23	0.488742
Nr4a1	0.000335514	1.00432	0.529	0.413	1
Lars2	0.0693489	0.298339	0.962	0.833	1

## Sheet: Aorta EDC genes
	p_val	avg_logFC	pct.1	pct.2	p_val_adj
Ehd3	4.74558e-174	3.69696	0.975	0.051	9.92349e-170
Ptpru	1.71492e-160	1.55251	0.827	0.031	3.58608e-156
Enpep	2.72854e-160	1.46255	0.716	0.017	5.70564e-156
Tmem26	4.98005e-158	0.937936	0.556	0.004	1.04138e-153
Fam167b	1.31806e-138	2.16306	0.926	0.066	2.75619e-134
Esm1	1.98715e-129	2.71457	0.778	0.04	4.15532e-125
Hipk2	1.55545e-123	0.883561	0.802	0.048	3.2526e-119
Fam38b	8.09014e-117	0.695829	0.531	0.013	1.69173e-112
Meis2	1.1704e-115	0.991397	0.827	0.056	2.44742e-111
Tnfaip2	1.58107e-113	0.969365	0.753	0.046	3.30618e-109
Dkk2	1.46236e-111	1.1694	0.444	0.006	3.05793e-107
F8	2.38453e-108	1.16713	0.593	0.023	4.98629e-104
Chst2	5.31742e-105	1.08711	0.593	0.026	1.11193e-100
Col13a1	1.4538e-104	0.588996	0.506	0.014	3.04004e-100
Insr	2.94351e-100	1.68973	0.926	0.108	6.15518e-96
Rbfox3	5.94265e-99	0.497276	0.358	0.003	1.24267e-94
Lrg1	1.33275e-98	1.52244	0.802	0.067	2.78692e-94
Dram1	2.62662e-97	1.03223	0.58	0.028	5.49253e-93
Cd24a	8.65382e-97	2.17445	0.827	0.086	1.8096e-92
AU021092	6.49819e-95	2.33277	0.926	0.115	1.35884e-90
Itprip	4.68112e-92	0.859242	0.716	0.055	9.78869e-88
Fgf1	2.85196e-91	0.683293	0.444	0.013	5.96372e-87
Hapln1	6.34177e-90	0.795958	0.309	0.001	1.32613e-85
Edil3	3.08423e-85	0.750541	0.407	0.011	6.44942e-81
Fkbp5	4.22799e-84	1.25982	0.827	0.098	8.84115e-80
Gm13889	6.04054e-82	0.321249	0.457	0.019	1.26314e-77
Pla2r1	2.75887e-81	0.428114	0.346	0.006	5.76907e-77
Plvap	2.4274e-80	1.97673	1	0.165	5.07593e-76
Pdia5	2.72895e-76	1.33886	0.716	0.073	5.70651e-72
Fam101a	3.07051e-75	0.646197	0.309	0.005	6.42075e-71
Pbx1	4.3464e-68	1.73103	0.901	0.175	9.08876e-64
Igfbp5	3.20041e-66	2.00705	0.802	0.13	6.69238e-62
Rarb	3.87181e-66	0.827929	0.531	0.041	8.09633e-62
Oit3	5.86142e-64	0.59032	0.272	0.005	1.22568e-59
Marcksl1	4.9387e-63	0.764978	0.765	0.116	1.03273e-58
Cdc14a	6.82132e-62	0.730033	0.63	0.069	1.42641e-57
Ifi44	1.29419e-58	1.66623	0.926	0.207	2.70627e-54
Sgpp1	1.73643e-56	0.69062	0.667	0.09	3.63106e-52
Ramp3	1.19045e-53	1.38556	0.877	0.197	2.48936e-49
Calml4	1.03371e-52	0.294474	0.296	0.012	2.16159e-48
Fam117b	4.09002e-52	1.16202	0.889	0.208	8.55263e-48
Chrm3	5.35404e-52	0.293226	0.42	0.032	1.11958e-47
Ncoa7	2.94219e-51	0.764637	0.617	0.084	6.15241e-47
Ppap2a	2.42305e-49	2.02491	1	0.625	5.06684e-45
Tbxa2r	2.69376e-48	1.33058	0.728	0.131	5.63291e-44
Irx3	2.78283e-47	0.642866	0.63	0.096	5.81917e-43
Fam110a	3.29281e-47	0.783864	0.444	0.043	6.88559e-43
Il33	3.37388e-46	1.08526	0.494	0.061	7.05513e-42
Mapt	4.69649e-45	0.539697	0.37	0.03	9.82082e-41
Maf	7.60461e-44	0.461165	0.346	0.026	1.5902e-39
Ehd4	1.56208e-41	1.27972	0.914	0.286	3.26646e-37
Timp3	1.85504e-40	1.4668	1	0.882	3.87908e-36
Ppap2b	2.31003e-40	1.59968	1	0.84	4.8305e-36
Star	2.11782e-39	0.514593	0.346	0.03	4.42857e-35
Mrc1	2.18933e-39	0.985785	0.333	0.029	4.57812e-35
Itgb3	3.48911e-39	0.453784	0.296	0.021	7.29609e-35
Npr3	3.74182e-39	0.785428	0.704	0.13	7.82453e-35
Sema3f	4.92447e-39	0.537148	0.765	0.171	1.02976e-34
Tgfbr2	6.6847e-39	1.40092	0.938	0.392	1.39784e-34
Emid1	1.13116e-38	0.551847	0.284	0.019	2.36537e-34
Gmfg	1.11851e-35	0.384409	0.333	0.032	2.33892e-31
Fcer1g	7.05588e-35	0.733345	0.506	0.094	1.47546e-30
Itga9	4.97047e-34	0.463194	0.593	0.113	1.03938e-29
Inpp4b	2.5491e-33	0.645035	0.259	0.019	5.33041e-29
Nr2f2	3.40782e-33	0.908485	0.802	0.23	7.12609e-29
Col4a3	1.05487e-32	0.37675	0.333	0.035	2.20585e-28
Zfhx3	3.78333e-32	0.618157	0.753	0.223	7.91132e-28
Tmem176a	4.75807e-32	1.15359	0.728	0.208	9.94959e-28
Cldn15	1.24298e-31	1.02813	0.494	0.084	2.5992e-27
Emcn	9.75112e-31	1.00845	1	0.842	2.03906e-26
Hspa1b	1.23587e-30	0.439532	0.358	0.046	2.58432e-26
Gas7	1.56074e-30	1.14812	0.543	0.131	3.26366e-26
Pde10a	1.48028e-29	0.283646	0.296	0.031	3.09542e-25
Rn45s	3.72062e-29	0.519409	1	1	7.7802e-25
Lama3	4.83383e-29	0.393285	0.333	0.041	1.0108e-24
Lmo2	2.03539e-28	1.12896	0.765	0.289	4.2562e-24
Arhgap26	2.08644e-28	0.700699	0.691	0.191	4.36295e-24
Rsad2	5.18499e-28	1.12459	0.914	0.372	1.08423e-23
Lifr	1.43692e-27	1.23289	0.938	0.442	3.00475e-23
Slit3	3.16377e-27	0.309356	0.333	0.044	6.61575e-23
Igfbp3	3.26729e-27	1.8124	0.815	0.335	6.83222e-23
Adamts7	3.52883e-27	0.34449	0.37	0.053	7.37913e-23
Chst15	3.88914e-27	0.482474	0.543	0.113	8.13259e-23
Cebpb	4.05996e-27	0.654219	0.716	0.23	8.48979e-23
F2r	5.68742e-27	0.78175	0.877	0.322	1.1893e-22
Gm4902	1.03055e-26	0.483025	0.272	0.029	2.15499e-22
Vamp5	1.20112e-26	0.807451	0.938	0.412	2.51167e-22
Entpd1	1.56745e-26	0.826292	0.864	0.317	3.2777e-22
Tshz2	2.69988e-26	0.749314	0.741	0.24	5.64571e-22
Flt4	4.94098e-26	0.786377	0.889	0.393	1.03321e-21
Gimap5	6.52119e-26	0.830856	0.864	0.303	1.36365e-21
Gm4951	1.25227e-25	0.549624	0.333	0.046	2.61862e-21
Gpr182	2.47784e-25	0.485858	0.778	0.216	5.18142e-21
Ccrl2	1.43933e-24	0.915321	0.519	0.121	3.00979e-20
4933407C03Rik	1.82428e-24	1.05227	0.852	0.414	3.81476e-20
6430548M08Rik	2.68331e-24	0.600913	0.395	0.07	5.61108e-20
Plscr2	6.44571e-24	0.806135	0.815	0.285	1.34786e-19
1200009I06Rik	8.27521e-24	0.377347	0.37	0.062	1.73043e-19
Col15a1	8.90761e-24	0.31279	0.481	0.104	1.86267e-19
Tmem176b	1.09934e-23	1.02109	0.864	0.377	2.29882e-19
Pydc3	4.9521e-23	0.359081	0.481	0.106	1.03553e-18
Rin2	8.64265e-23	0.685162	0.667	0.218	1.80726e-18
Grrp1	1.52218e-22	0.489611	0.753	0.244	3.18303e-18
Tcn2	1.55397e-22	1.07829	0.938	0.524	3.24951e-18
Gpx8	1.71555e-22	0.579553	0.395	0.078	3.58738e-18
Pcdh17	4.90978e-22	0.670612	0.691	0.233	1.02668e-17
Endod1	6.1911e-22	0.70385	0.506	0.128	1.29462e-17
Pvrl2	8.38557e-22	0.747825	0.519	0.138	1.75351e-17
Slc29a1	1.1544e-21	1.10167	0.84	0.422	2.41397e-17
Emilin1	3.29266e-21	0.737446	0.58	0.165	6.88528e-17
Kcnj8	1.31104e-20	0.792738	0.259	0.036	2.74151e-16
Spred1	1.56831e-20	0.3523	0.395	0.081	3.27949e-16
Tspan15	1.96328e-20	0.812049	0.79	0.318	4.10542e-16
Thrsp	2.68845e-20	0.763293	0.877	0.402	5.62182e-16
Gimap4	4.51456e-20	0.885683	0.938	0.593	9.44039e-16
Car7	2.8347e-19	0.80268	0.58	0.174	5.92763e-15
Calcrl	3.01397e-19	0.778279	0.963	0.555	6.30252e-15
Ednrb	3.17494e-19	0.831462	0.914	0.5	6.63911e-15
Kdr	4.36229e-19	0.726853	0.988	0.835	9.12199e-15
Atp1a1	5.50863e-19	0.785379	0.889	0.486	1.15191e-14
Itgb5	1.09607e-18	0.811731	0.654	0.257	2.292e-14
Pip4k2a	1.24588e-18	0.377402	0.457	0.119	2.60525e-14
Mafb	1.36719e-18	0.662164	0.358	0.08	2.85894e-14
Tbc1d2b	1.60502e-18	0.26712	0.358	0.073	3.35625e-14
Flt1	6.13535e-18	0.744564	0.963	0.876	1.28296e-13
Ptprg	7.79276e-18	0.509236	0.827	0.364	1.62954e-13
Asap1	1.11307e-17	0.595056	0.716	0.295	2.32755e-13
Myo7a	1.28997e-17	0.373338	0.309	0.058	2.69746e-13
Chga	1.49352e-17	0.582754	0.333	0.073	3.12309e-13
Gimap8	1.83126e-17	0.468843	0.605	0.207	3.82934e-13
Rap2a	2.23807e-17	0.412427	0.432	0.112	4.68003e-13
Dysf	3.30681e-17	0.317773	0.741	0.286	6.91487e-13
Hbegf	3.46277e-17	0.610808	0.519	0.164	7.24099e-13
Ivns1abp	3.52696e-17	0.640625	0.691	0.269	7.37523e-13
Ifi204	3.60911e-17	0.391933	0.309	0.059	7.547e-13
Pisd-ps3	4.80195e-17	0.338297	0.704	0.285	1.00414e-12
Gpr97	5.14215e-17	0.514726	0.259	0.044	1.07528e-12
Arap2	7.79883e-17	0.636635	0.407	0.107	1.63081e-12
Rnd3	1.14308e-16	0.462894	0.272	0.051	2.3903e-12
Rhob	1.22639e-16	0.47208	0.975	0.719	2.5645e-12
1190002H23Rik	1.32082e-16	0.66678	0.975	0.817	2.76196e-12
Foxo1	1.56422e-16	0.745647	0.815	0.407	3.27095e-12
Ces2e	1.69277e-16	0.744957	0.309	0.062	3.53974e-12
Slc3a2	3.19854e-16	0.819988	0.864	0.474	6.68846e-12
Btnl9	3.37749e-16	0.812149	0.84	0.424	7.06266e-12
Lrrc3b	3.56192e-16	0.405566	0.42	0.103	7.44833e-12
Dlc1	3.99873e-16	0.610456	0.926	0.574	8.36175e-12
Glt25d2	6.06363e-16	0.40588	0.432	0.118	1.26796e-11
Trim30d	8.48177e-16	0.325272	0.296	0.06	1.77362e-11
Man1c1	2.89646e-15	0.392932	0.444	0.129	6.05679e-11
Sash1	3.01945e-15	0.261138	0.815	0.374	6.31396e-11
6330409N04Rik	3.19258e-15	0.301563	0.395	0.102	6.676e-11
Upp1	3.81824e-15	0.808376	0.407	0.112	7.98433e-11
Etnk1	1.15669e-14	0.350203	0.617	0.231	2.41876e-10
Ddx3y	1.30947e-14	0.37094	0.481	0.151	2.73823e-10
Csf1	1.52368e-14	0.563656	0.494	0.167	3.18617e-10
Cdc42ep4	1.78568e-14	0.68693	0.605	0.228	3.73404e-10
B3gnt2	1.8981e-14	0.796784	0.593	0.241	3.96911e-10
Slc44a2	4.17753e-14	0.652854	0.765	0.384	8.73564e-10
Agpat2	4.39593e-14	0.384438	0.383	0.106	9.19232e-10
S100a6	4.545e-14	0.25382	0.815	0.419	9.50405e-10
Fam171a1	4.66974e-14	0.650858	0.63	0.256	9.76489e-10
Sort1	6.59467e-14	0.325787	0.284	0.062	1.37901e-09
Plaur	8.35338e-14	0.613376	0.444	0.146	1.74678e-09
Limch1	1.49579e-13	0.565481	0.765	0.37	3.12784e-09
Mxra8	1.793e-13	0.845919	0.494	0.193	3.74934e-09
Slco3a1	1.80878e-13	0.4453	0.444	0.14	3.78234e-09
A130022J15Rik	1.85311e-13	0.594709	0.358	0.099	3.87503e-09
Trib1	2.07559e-13	0.560973	0.457	0.16	4.34026e-09
Serinc3	2.20474e-13	0.455616	1	0.901	4.61033e-09
Cd200	2.36504e-13	0.655984	0.975	0.816	4.94554e-09
Rapgef4	3.3928e-13	0.297925	0.617	0.291	7.09468e-09
Trim30a	4.65549e-13	0.530406	0.642	0.278	9.7351e-09
Hes1	6.31175e-13	0.343805	0.914	0.538	1.31985e-08
Dusp23	6.39446e-13	0.294019	0.333	0.086	1.33715e-08
Pitpna	1.14945e-12	0.549847	0.79	0.414	2.40361e-08
Lars2	2.57428e-12	0.306418	1	0.838	5.38307e-08
Akap13	5.04314e-12	0.669342	0.753	0.427	1.05457e-07
Crebbp	6.67328e-12	0.348179	0.568	0.235	1.39545e-07
Fmnl2	6.75151e-12	0.372007	0.358	0.106	1.41181e-07
2610019F03Rik	6.98367e-12	0.668304	0.309	0.083	1.46036e-07
Ripply3	7.04699e-12	0.364416	0.543	0.21	1.4736e-07
Slfn2	7.61783e-12	0.291271	0.469	0.166	1.59296e-07
Macf1	9.14663e-12	0.460208	0.889	0.595	1.91265e-07
Gnas	9.6033e-12	0.40098	1	0.959	2.00815e-07
Tek	1.1481e-11	0.508053	0.914	0.666	2.40079e-07
Rrbp1	1.26595e-11	0.396392	0.926	0.611	2.64723e-07
Rgl1	1.33113e-11	0.324522	0.716	0.329	2.78353e-07
Lrrc58	1.35206e-11	0.341308	0.975	0.81	2.8273e-07
Cd38	1.48305e-11	0.674527	0.864	0.572	3.1012e-07
Rai14	2.88193e-11	0.344937	0.296	0.081	6.0264e-07
Atpbd4	4.00062e-11	0.276848	0.321	0.093	8.3657e-07
Sema7a	4.16582e-11	0.5708	0.654	0.332	8.71115e-07
Mef2c	4.20984e-11	0.589091	0.79	0.479	8.80319e-07
Oaz2	4.3888e-11	0.654703	0.84	0.538	9.17742e-07
Mal	4.58546e-11	0.516852	0.407	0.147	9.58866e-07
Eif5	4.6714e-11	0.422987	0.84	0.489	9.76836e-07
Nostrin	5.24602e-11	0.276312	0.691	0.315	1.097e-06
Eid1	6.2734e-11	0.488859	0.593	0.265	1.31183e-06
Cpne2	7.65664e-11	0.496047	0.395	0.138	1.60108e-06
Slc43a3	8.48611e-11	0.598825	0.938	0.69	1.77453e-06
Sox4	8.60539e-11	0.437161	0.506	0.208	1.79947e-06
Apobec3	1.02216e-10	0.339999	0.543	0.225	2.13744e-06
Ankrd29	1.12147e-10	0.418983	0.296	0.083	2.34512e-06
Cyp20a1	1.17017e-10	0.667401	0.444	0.173	2.44694e-06
Efna1	1.27067e-10	0.377163	0.815	0.425	2.65709e-06
Zbtb38	1.44599e-10	0.374298	0.346	0.108	3.0237e-06
Nrp1	2.16533e-10	0.401024	0.988	0.943	4.52792e-06
Yaf2	2.23867e-10	0.262904	0.494	0.195	4.68128e-06
Neurl3	2.61456e-10	0.675477	0.296	0.088	5.4673e-06
Marcks	2.74021e-10	0.412142	0.975	0.757	5.73006e-06
Stat2	4.01666e-10	0.474298	0.481	0.198	8.39925e-06
Lamp2	4.37779e-10	0.469111	0.889	0.563	9.15439e-06
Erbb2ip	4.8626e-10	0.354783	0.617	0.29	1.01682e-05
Cdc42ep2	5.19824e-10	0.462547	0.667	0.314	1.087e-05
Mycbp2	5.99523e-10	0.364248	0.654	0.328	1.25366e-05
Clip1	6.30765e-10	0.335141	0.568	0.262	1.31899e-05
Hras1	6.67176e-10	0.493548	0.58	0.281	1.39513e-05
Spryd3	6.75814e-10	0.348064	0.37	0.126	1.41319e-05
Lbp	7.80969e-10	0.395229	0.296	0.088	1.63308e-05
Baiap2	9.07406e-10	0.415585	0.346	0.117	1.89748e-05
C230081A13Rik	1.36164e-09	0.453401	0.704	0.364	2.84733e-05
Abcg2	1.62894e-09	0.369099	0.778	0.442	3.40627e-05
Prkcdbp	1.63855e-09	0.504302	0.914	0.588	3.42638e-05
Amotl1	1.68959e-09	0.319663	0.79	0.431	3.5331e-05
Gimap6	1.8075e-09	0.37606	1	0.84	3.77967e-05
Cmpk2	1.84062e-09	0.593263	0.506	0.223	3.84891e-05
Npr1	3.62522e-09	0.335304	0.593	0.305	7.5807e-05
Ubr4	5.17868e-09	0.354234	0.494	0.218	0.000108291
Tspan3	5.64727e-09	0.600137	0.556	0.285	0.00011809
Tmem30a	6.04031e-09	0.379382	0.827	0.519	0.000126309
Rbms1	7.79717e-09	0.522385	0.901	0.586	0.000163047
Il10rb	8.60788e-09	0.546448	0.728	0.434	0.000179999
Lima1	8.82904e-09	0.458819	0.593	0.315	0.000184624
Mcm3	8.88055e-09	0.458297	0.383	0.145	0.000185701
Lyz2	1.11014e-08	0.336904	0.593	0.398	0.000232142
Hspa1a	2.05664e-08	1.1569	0.42	0.193	0.000430064
Hecw2	2.34152e-08	0.312444	0.457	0.203	0.000489636
Xiap	2.93538e-08	0.255795	0.802	0.515	0.000613817
Fyn	3.13812e-08	0.442228	0.617	0.335	0.000656213
Mmrn2	3.18906e-08	0.350344	0.975	0.739	0.000666864
2810474O19Rik	3.28275e-08	0.696988	0.605	0.337	0.000686455
Oasl2	3.47871e-08	0.575056	0.407	0.166	0.000727434
Slk	5.12199e-08	0.27155	0.605	0.312	0.00107106
Rtp3	5.20222e-08	0.283704	0.383	0.146	0.00108784
S100a1	6.18145e-08	0.251623	0.802	0.513	0.0012926
App	6.32663e-08	0.347686	1	0.882	0.00132296
Clptm1	6.41089e-08	0.431013	0.667	0.377	0.00134058
Cyp26b1	7.98027e-08	0.492135	0.309	0.116	0.00166875
Palm	9.10115e-08	0.343202	0.802	0.513	0.00190314
Svil	9.74058e-08	0.318545	0.432	0.203	0.00203685
Dhx9	1.02805e-07	0.400266	0.383	0.155	0.00214976
Jmjd1c	1.0511e-07	0.352558	0.531	0.276	0.00219796
Lpcat1	1.06482e-07	0.42903	0.395	0.174	0.00222665
Cmtm3	1.35539e-07	0.418675	0.605	0.33	0.00283427
Ifnar2	1.41902e-07	0.376389	0.728	0.436	0.0029673
Hyal2	1.58345e-07	0.33173	0.679	0.373	0.00331116
Tnfrsf1a	1.77467e-07	0.292988	0.852	0.553	0.00371102
Irf8	1.95966e-07	0.292245	0.346	0.143	0.00409785
Bbx	2.15119e-07	0.351199	0.395	0.173	0.00449835
Slu7	2.16176e-07	0.341455	0.506	0.248	0.00452046
Hsp90b1	2.50293e-07	0.388555	0.963	0.792	0.00523389
Col4a3bp	2.6606e-07	0.440966	0.42	0.191	0.00556359
Rdx	2.67084e-07	0.390881	0.864	0.633	0.005585
Iqsec1	2.68524e-07	0.256158	0.605	0.362	0.00561511
Jak1	3.14644e-07	0.433866	0.852	0.598	0.00657952
Ipo11	3.41125e-07	0.270623	0.481	0.216	0.00713326
Camk1	3.9426e-07	0.376292	0.617	0.335	0.00824436
Plscr1	4.0657e-07	0.250052	0.556	0.277	0.00850179
Btg1	4.19502e-07	0.401529	0.84	0.628	0.0087722
Arhgef3	4.45547e-07	0.36282	0.593	0.321	0.00931683
Uhrf2	4.70392e-07	0.300238	0.407	0.183	0.00983637
Fas	4.80412e-07	0.451314	0.605	0.353	0.0100459
Peg3	5.23475e-07	0.392668	0.272	0.096	0.0109464
Flywch1	5.79304e-07	0.367719	0.444	0.211	0.0121138
Rap1b	5.8524e-07	0.417255	0.877	0.682	0.012238
Sh3bp5	5.9135e-07	0.284249	0.679	0.377	0.0123657
Sbf2	5.99029e-07	0.474667	0.457	0.227	0.0125263
Pcbp1	6.00108e-07	0.272432	0.963	0.642	0.0125489
Klhl6	6.22784e-07	0.396578	0.444	0.206	0.013023
Ndst1	6.70778e-07	0.293501	0.284	0.106	0.0140266
Cnn3	6.8338e-07	0.360863	0.951	0.719	0.0142902
Glud1	7.04612e-07	0.332723	0.654	0.391	0.0147341
Herc2	7.38373e-07	0.431694	0.556	0.307	0.0154401
Hip1	7.55395e-07	0.367263	0.568	0.316	0.0157961
Mfge8	7.62378e-07	0.342462	0.938	0.733	0.0159421
Brd2	8.22199e-07	0.363277	0.63	0.378	0.017193
Ccdc82	8.689e-07	0.291514	0.481	0.252	0.0181696
Ica1	9.56653e-07	0.288679	0.469	0.223	0.0200046
Hexa	1.06116e-06	0.532074	0.667	0.429	0.0221899
Cald1	1.08574e-06	0.347673	0.815	0.566	0.0227038
Mtch1	1.13182e-06	0.295336	0.827	0.539	0.0236674
Dnm2	1.28191e-06	0.251238	0.704	0.409	0.026806
Vcp	1.52375e-06	0.368433	0.79	0.562	0.031863
Ccnd2	1.56908e-06	0.416585	0.802	0.554	0.032811
Sntb2	2.17629e-06	0.322448	0.432	0.213	0.0455084
Cd47	2.27107e-06	0.313041	0.914	0.681	0.0474903
Thoc2	2.39877e-06	0.3032	0.593	0.34	0.0501606
Gimap1	2.55069e-06	0.345837	0.741	0.456	0.0533374
Pnpla8	2.55669e-06	0.29843	0.444	0.223	0.0534629
Mob4	2.63546e-06	0.352299	0.556	0.309	0.0551101
Scarb1	2.9126e-06	0.335	0.802	0.512	0.0609054
Pbrm1	3.03366e-06	0.309078	0.654	0.395	0.0634368
Ifit3	3.08764e-06	0.346352	0.432	0.206	0.0645656
C2cd2	3.37165e-06	0.312984	0.37	0.17	0.0705046
Myo6	3.52011e-06	0.267467	0.654	0.407	0.0736089
Serinc1	3.57219e-06	0.2978	0.815	0.596	0.0746981
Ppt1	3.73468e-06	0.465136	0.457	0.255	0.0780958
Pld3	3.77862e-06	0.541508	0.457	0.248	0.0790147
Arhgap1	3.92401e-06	0.290551	0.494	0.26	0.0820549
Reep3	4.28106e-06	0.295214	0.827	0.606	0.0895213
Rcsd1	4.45214e-06	0.326291	0.556	0.305	0.0930988
Ptov1	5.06049e-06	0.296693	0.457	0.235	0.10582
Nf1	5.10241e-06	0.337126	0.309	0.133	0.106696
2019-09-11	5.4513e-06	0.257021	0.716	0.447	0.113992
Ier5	5.7344e-06	0.337932	0.531	0.31	0.119912
Fam63a	5.7724e-06	0.250665	0.407	0.196	0.120707
Mfsd5	5.84457e-06	0.348484	0.568	0.32	0.122216
Sipa1	6.42562e-06	0.374862	0.543	0.311	0.134366
Rxrb	6.47577e-06	0.250799	0.321	0.136	0.135415
Calr	6.50808e-06	0.388841	0.914	0.766	0.13609
Mbnl1	6.5427e-06	0.366793	0.79	0.549	0.136814
Crispld1	6.95776e-06	0.280172	0.272	0.106	0.145494
Herc6	7.3773e-06	0.339423	0.37	0.17	0.154267
Ccni	7.6062e-06	0.276166	0.642	0.383	0.159053
Bnip2	8.40261e-06	0.294027	0.802	0.571	0.175707
Top2b	9.09312e-06	0.280607	0.568	0.326	0.190146
Arhgef40	9.78833e-06	0.263552	0.296	0.131	0.204684
Bambi	1.08803e-05	0.497043	0.346	0.165	0.227517
Hsp90aa1	1.11691e-05	0.294616	0.852	0.611	0.233557
Papss1	1.13858e-05	0.363241	0.358	0.17	0.238088
Vgll4	1.21129e-05	0.335002	0.519	0.299	0.253292
Mgat1	1.27731e-05	0.317864	0.593	0.348	0.267098
Alad	1.2869e-05	0.287077	0.346	0.156	0.269105
Stim2	1.29926e-05	0.371038	0.642	0.417	0.271689
2900097C17Rik	1.43146e-05	0.293189	0.556	0.322	0.299333
Gabpa	1.52232e-05	0.314022	0.309	0.14	0.318333
Nid2	1.59646e-05	0.272789	0.284	0.12	0.333837
Tnfsf10	1.91838e-05	0.367606	0.568	0.351	0.401152
Grlf1	1.97805e-05	0.253168	0.259	0.11	0.413629
Dock4	2.15258e-05	0.271548	0.333	0.155	0.450125
Tspan14	2.7878e-05	0.307331	0.506	0.281	0.582957
Gm20300	3.11309e-05	0.317438	0.284	0.123	0.650977
Ninj1	3.35297e-05	0.281452	0.42	0.217	0.70114
Unc93b1	3.41627e-05	0.33834	0.519	0.329	0.714376
Nckap1	3.43903e-05	0.252804	0.531	0.306	0.719136
Pdzd8	3.5969e-05	0.31642	0.457	0.26	0.752148
Fam63b	3.78901e-05	0.347314	0.506	0.302	0.792319
Inpp5k	4.32541e-05	0.409582	0.457	0.249	0.904487
Pnp	4.48677e-05	0.489971	0.568	0.384	0.938229
Rnf216	4.94682e-05	0.256581	0.42	0.229	1
St3gal5	5.08526e-05	0.326842	0.395	0.206	1
Parp14	5.23612e-05	0.427679	0.432	0.24	1
Ankrd11	5.28461e-05	0.2561	0.667	0.437	1
Slc5a3	5.74597e-05	0.418001	0.259	0.113	1
Morc3	6.65483e-05	0.279017	0.284	0.126	1
Trpm7	6.67692e-05	0.332873	0.444	0.248	1
Atp6v1h	8.30052e-05	0.292567	0.407	0.221	1
D6Wsu116e	8.9966e-05	0.269076	0.333	0.161	1
Pmp22	9.22419e-05	0.357558	0.543	0.372	1
Magt1	9.75725e-05	0.338283	0.432	0.258	1
Jun	0.000117323	0.317344	0.914	0.742	1
Tinagl1	0.000120371	0.35709	0.926	0.785	1
Ripk1	0.000136992	0.30125	0.321	0.16	1
Zhx3	0.000142647	0.332714	0.333	0.172	1
She	0.000145149	0.342785	0.457	0.274	1
Fam174b	0.00015935	0.283685	0.272	0.124	1
Ing3	0.00021769	0.411461	0.37	0.208	1
2019-03-05	0.000329621	0.259492	0.457	0.273	1
2019-09-07	0.000333298	0.321761	0.827	0.675	1
Csnk1g2	0.000379819	0.252365	0.457	0.287	1
Cab39	0.000398827	0.351792	0.457	0.292	1
Neu1	0.000416436	0.316987	0.296	0.156	1
Smurf2	0.000487545	0.27769	0.395	0.226	1
Spsb3	0.000529215	0.322901	0.296	0.155	1
Lrrc33	0.000587046	0.365785	0.321	0.176	1
Ptpra	0.000622559	0.260131	0.63	0.419	1
Dkc1	0.000670962	0.304248	0.284	0.149	1
Dnaja2	0.000767314	0.273557	0.506	0.332	1
Ptpn11	0.000895553	0.288085	0.395	0.243	1
Dync1li1	0.00137074	0.271903	0.469	0.31	1
Atp6ap1	0.00145057	0.291117	0.79	0.595	1
Cdk11b	0.00151791	0.255663	0.494	0.332	1
9430023L20Rik	0.00191418	0.318575	0.333	0.202	1
Atf1	0.00216895	0.280627	0.259	0.138	1
I830012O16Rik	0.00226473	0.262242	0.284	0.157	1
Pofut2	0.00375983	0.263726	0.333	0.2	1
Os9	0.00398277	0.257132	0.481	0.33	1
Irf9	0.00516622	0.365944	0.346	0.223	1
Sertad1	0.00679158	0.28947	0.346	0.227	1
Caprin1	0.00977647	0.277767	0.481	0.36	1
Fam188a	0.0102432	0.400687	0.259	0.161	1
Rabep1	0.0176706	0.31164	0.321	0.22	1
Ddx58	0.0190359	0.271548	0.346	0.245	1
Lsm14a	0.019262	0.374657	0.358	0.254	1
Setd5	0.0200238	0.273186	0.358	0.257	1
Dpp8	0.0253968	0.274944	0.321	0.221	1
Tbl1x	0.0263611	0.257449	0.346	0.24	1
Ipo8	0.0345859	0.259972	0.296	0.207	1
Dcaf8	0.059276	0.344019	0.333	0.258	1
C1qb	0.0966161	0.264257	0.37	0.354	1
Plat	0.429966	0.287294	0.383	0.343	1
Cd74	0.64305	0.445266	0.247	0.317	1
H2-Ab1	0.927301	0.409442	0.284	0.339	1
