# Supplementary material for: Single Cell Analysis of Endothelial Cells Identified Organ-Specific Molecular Signatures and Heart-Specific Cell Populations and Molecular Features
Source: Front Cardiovasc Med. 2019 Nov 26;6:165. doi: 10.3389/fcvm.2019.00165 (PMC6901932; doi:10.3389/fcvm.2019.00165)
Supplement: Table S4 — The genes that differentially expressed in each heart EC populations. Seurat V2 and default parameters were used. [file Table_4.XLSX]

## Sheet: Fabp4+
	p_val	avg_logFC	pct.1	pct.2	p_val_adj
Fabp4	2.34e-250	2.56481	0.992	0.542	6.13e-246
Tcf15	3.55e-141	2.15621	0.631	0.053	9.32e-137
Car4	1.68e-99	2.01898	0.496	0.038	4.42e-95
Aqp7	1.97e-112	1.93719	0.544	0.044	5.18e-108
C1qtnf9	6.85e-109	1.8646	0.525	0.04	1.8e-104
Timp4	1.79e-83	1.85278	0.457	0.058	4.69e-79
Cd36	9.04e-167	1.83009	0.809	0.195	2.37e-162
Hspa1a	2.13e-45	1.81431	0.509	0.271	5.6e-41
Gpihbp1	1.02e-158	1.80012	0.837	0.276	2.67e-154
Fabp5	9.77e-92	1.73733	0.602	0.19	2.56e-87
Aqp1	1.35e-49	1.68046	0.498	0.237	3.55e-45
8430408G22Rik	7.58e-63	1.65948	0.419	0.085	1.99e-58
Rgcc	7.96e-133	1.54195	0.732	0.142	2.09e-128
Lpl	7.99e-56	1.51238	0.371	0.069	2.1e-51
Atf3	1.5e-20	1.48234	0.282	0.127	3.93e-16
Hspb1	1.93e-111	1.47993	0.893	0.731	5.07e-107
Tspan13	1.95e-109	1.37024	0.776	0.44	5.12e-105
Btg2	2.17e-54	1.32235	0.627	0.391	5.69e-50
Gadd45g	4.26e-19	1.3141	0.39	0.253	1.12e-14
Gng11	3.49e-113	1.2864	0.888	0.683	9.16e-109
Junb	4.03e-50	1.20738	0.723	0.581	1.06e-45
Tmsb4x	9.39e-130	1.1984	0.998	0.999	2.46e-125
Meox2	4.52e-44	1.19339	0.266	0.025	1.19e-39
Socs3	4.21e-26	1.13744	0.304	0.117	1.1e-21
Chchd10	1.11e-26	1.13191	0.259	0.077	2.91e-22
Cdkn1c	3.58e-31	1.12053	0.391	0.187	9.39e-27
Cdkn1a	5.15e-32	1.10505	0.502	0.334	1.35e-27
Sparcl1	3.91e-57	1.0856	0.537	0.2	1.03e-52
Jund	7.95e-35	1.08113	0.693	0.635	2.09e-30
Cd300lg	2.41e-61	1.06916	0.581	0.231	6.32e-57
Ctnnbip1	5.8e-34	1.0587	0.354	0.13	1.52e-29
Lpar6	2.34e-19	1.042	0.333	0.183	6.14e-15
Jun	4.42e-30	1.02969	0.701	0.684	1.16e-25
Klf2	3.29e-32	1.02455	0.817	0.865	8.63e-28
Fos	2.1e-47	1.01848	0.684	0.458	5.52e-43
Ebf1	5.77e-32	1.01014	0.439	0.224	1.51e-27
Cldn5	2.43e-33	1.00773	0.716	0.664	6.36e-29
Slc6a6	6.78e-27	0.997683	0.284	0.093	1.78e-22
2019-09-04	2.38e-20	0.989576	0.268	0.114	6.25e-16
Dnajb1	2.49e-07	0.986657	0.305	0.243	0.00652796
Id1	2.7e-37	0.968348	0.713	0.649	7.09e-33
Ubc	4.84e-59	0.962763	0.87	0.858	1.27e-54
Isg15	8.51e-09	0.947889	0.291	0.204	0.000223265
Gstt2	2.57e-21	0.940662	0.262	0.103	6.74e-17
Ly6c1	1.13e-103	0.929086	0.923	0.694	2.96e-99
Egr1	7.91e-20	0.927903	0.492	0.379	2.07e-15
Malat1	2.07e-81	0.92376	0.992	0.999	5.43e-77
Ier2	4.13e-34	0.920216	0.701	0.633	1.08e-29
Hes1	1.7e-21	0.919059	0.577	0.488	4.47e-17
Ubb	1.22e-98	0.907388	0.982	0.979	3.19e-94
Dnaja1	3.04e-27	0.880501	0.609	0.529	7.96e-23
Btg1	1.53e-18	0.870207	0.551	0.493	4.02e-14
Dusp1	4.41e-38	0.869715	0.729	0.68	1.16e-33
Zfp36	1.48e-14	0.862142	0.465	0.385	3.87e-10
Hspa8	5.86e-64	0.85909	0.858	0.881	1.54e-59
Pfn1	4.79e-39	0.855061	0.707	0.58	1.26e-34
Hrct1	2.21e-16	0.853745	0.306	0.174	5.8e-12
Ushbp1	1.88e-22	0.847867	0.403	0.237	4.93e-18
Mgll	2.05e-29	0.842765	0.498	0.324	5.37e-25
Mast4	5.88e-15	0.8339	0.281	0.154	1.54e-10
Sertad1	1.3e-12	0.81569	0.318	0.21	3.42e-08
1810011O10Rik	2.16e-26	0.811609	0.436	0.245	5.66e-22
Ifi203	1.53e-14	0.807329	0.314	0.187	4e-10
Ifitm3	3.58e-76	0.805917	0.959	0.975	9.39e-72
Ercc1	1.81e-16	0.770853	0.253	0.118	4.74e-12
Cyyr1	2.99e-15	0.744999	0.351	0.223	7.85e-11
AW112010	2.42e-18	0.741289	0.549	0.469	6.33e-14
Itga6	3.11e-16	0.739303	0.262	0.123	8.14e-12
Mndal	5.19e-13	0.730685	0.343	0.228	1.36e-08
Mllt4	3.11e-09	0.724756	0.331	0.256	8.15e-05
Eif1	1.56e-66	0.703547	0.971	0.981	4.08e-62
Pde2a	1.7e-17	0.70016	0.259	0.113	4.47e-13
Adgrl4	2.14e-16	0.691908	0.273	0.133	5.61e-12
Sox17	4.77e-05	0.687517	0.394	0.399	1
Ly6a	1.21e-51	0.681617	0.871	0.747	3.18e-47
Ppp1r2	3.74e-22	0.681212	0.583	0.505	9.81e-18
Ptp4a3	2.14e-12	0.675737	0.322	0.21	5.6e-08
Cyp4b1	2.45e-11	0.672986	0.38	0.289	6.44e-07
Kank3	2.6e-14	0.666896	0.445	0.359	6.81e-10
Tmsb10	0.0536889	0.665801	0.686	0.841	1
Cd81	1.29e-70	0.665061	0.934	0.932	3.4e-66
Jam2	1.15e-13	0.663955	0.458	0.39	3.02e-09
Lims2	6.12e-22	0.651837	0.574	0.531	1.61e-17
Id3	1.31e-37	0.651138	0.861	0.862	3.44e-33
H3f3b	8.63e-41	0.649537	0.868	0.912	2.26e-36
Kitl	4.57e-14	0.649091	0.33	0.202	1.2e-09
Smco4	1.48e-15	0.644279	0.391	0.261	3.88e-11
Cxcl12	4.65e-62	0.640879	0.646	0.277	1.22e-57
Rbp7	2.77e-27	0.638184	0.389	0.155	7.26e-23
B2m	1.1e-82	0.631326	0.993	0.985	2.87e-78
Tcf4	4.3e-22	0.626228	0.576	0.483	1.13e-17
Actb	9.14e-31	0.624764	0.906	0.955	2.4e-26
Adgrf5	6.35e-13	0.61711	0.386	0.3	1.67e-08
Fam101b	2.33e-09	0.612958	0.324	0.235	6.11e-05
Atp5j	8.95e-36	0.610299	0.791	0.813	2.35e-31
Crip1	4.85e-18	0.609445	0.836	0.891	1.27e-13
Slfn5	1.12e-06	0.600914	0.278	0.214	0.0294789
Bst2	1.61e-15	0.599843	0.656	0.69	4.23e-11
Unc45b	1.07e-07	0.590303	0.288	0.214	0.00281824
2019-09-15	1.44e-13	0.577638	0.349	0.216	3.77e-09
Sgk1	2.96e-11	0.577253	0.541	0.544	7.77e-07
Ppp1r15a	0.00489283	0.575914	0.325	0.321	1
Gimap6	2.46e-19	0.5724	0.523	0.383	6.46e-15
Hist1h2bc	0.0198374	0.568093	0.298	0.3	1
Dynll1	1.93e-30	0.566645	0.802	0.829	5.06e-26
Tmem88	5.41e-09	0.562515	0.277	0.183	0.000141875
Pim3	3.99e-08	0.557705	0.451	0.439	0.00104652
Tax1bp3	0.00717636	0.555423	0.257	0.24	1
Cav1	6.03e-37	0.554467	0.787	0.814	1.58e-32
Cyr61	0.00213467	0.554321	0.471	0.489	1
Cfl1	1.74e-25	0.553156	0.76	0.808	4.56e-21
Zfp36l1	0.00333689	0.548203	0.4	0.415	1
Pnrc1	0.000503952	0.546792	0.413	0.424	1
Fli1	0.000172492	0.540013	0.32	0.29	1
Actg1	1.12e-23	0.534864	0.868	0.936	2.95e-19
Ybx1	1.16e-30	0.533634	0.775	0.841	3.05e-26
Sult1a1	6.16e-06	0.524131	0.402	0.391	0.16162
Arpc3	2.91e-15	0.522395	0.623	0.642	7.63e-11
Cycs	1.1e-05	0.515698	0.388	0.358	0.288937
Sub1	8.12e-05	0.512956	0.528	0.599	1
Mif	0.00281101	0.509921	0.348	0.347	1
Atf4	0.00022304	0.508012	0.3	0.263	1
Thrsp	7.59e-14	0.507281	0.336	0.191	1.99e-09
Ftl1	8.13e-43	0.499197	0.95	0.984	2.13e-38
Xist	1.32e-12	0.498679	0.487	0.374	3.46e-08
Ets1	3.31e-05	0.498399	0.29	0.232	0.867481
Hbb-bs	0.101319	0.490667	0.574	0.775	1
Ifi35	0.0825807	0.486018	0.305	0.321	1
Ptma	7.88e-28	0.482402	0.902	0.944	2.07e-23
Btnl9	3.37e-12	0.474746	0.339	0.206	8.83e-08
Ctla2a	1.51e-12	0.47392	0.525	0.412	3.97e-08
Plk2	0.00117139	0.468001	0.277	0.239	1
H3f3a	1.41e-19	0.466095	0.734	0.802	3.69e-15
Fau	2.45e-39	0.464744	0.953	0.976	6.42e-35
Scarb1	2.09e-10	0.464088	0.277	0.163	5.48e-06
Srsf2	0.0285808	0.462857	0.484	0.578	1
Ccdc85b	0.0183544	0.462496	0.35	0.371	1
Ndufc2	2.01e-06	0.461012	0.523	0.558	0.052597
Ifitm2	7.86e-28	0.460496	0.886	0.955	2.06e-23
Dhrs3	5.34e-07	0.458166	0.379	0.32	0.0140053
Serpinh1	0.00756518	0.455364	0.494	0.569	1
Egfl7	4.41e-26	0.455207	0.844	0.899	1.16e-21
Hspe1	0.195041	0.453203	0.316	0.41	1
Tmem140	0.120068	0.4516	0.317	0.347	1
S100a1	0.013081	0.445165	0.44	0.509	1
Esam	3.82e-23	0.441488	0.735	0.724	1e-18
Ly6e	1.59e-30	0.439088	0.873	0.923	4.17e-26
Sepw1	6.72e-14	0.428088	0.788	0.907	1.76e-09
Palmd	0.125881	0.425692	0.315	0.337	1
Chchd2	4.72e-23	0.424918	0.804	0.901	1.24e-18
Ssu72	0.0142772	0.421445	0.31	0.308	1
Timm10b	0.145157	0.417002	0.272	0.29	1
Tspan7	0.00871053	0.415312	0.432	0.504	1
Xaf1	0.195629	0.413929	0.284	0.302	1
Cst3	3.34e-27	0.412734	0.969	0.991	8.77e-23
Hsp90aa1	0.107572	0.411202	0.366	0.497	1
Ddx5	2.47e-16	0.411163	0.724	0.834	6.48e-12
Cdh5	9.94e-09	0.406523	0.6	0.684	0.000260574
Efna1	0.0268459	0.405427	0.284	0.273	1
Ndufa8	0.0619643	0.404031	0.397	0.442	1
H2-D1	9.02e-40	0.401727	0.961	0.973	2.37e-35
Myl12a	5.2e-21	0.398139	0.801	0.89	1.36e-16
Shfm1	9.89e-14	0.395979	0.744	0.821	2.59e-09
S100a13	8.2e-10	0.392135	0.702	0.793	2.15e-05
Tob1	0.200547	0.382169	0.253	0.263	1
Cd200	3.15e-15	0.380495	0.735	0.792	8.27e-11
Calm1	1.18e-32	0.376995	0.849	0.916	3.09e-28
Hba-a1	4.28e-07	0.375723	0.381	0.602	0.011237
Psmb8	0.00131703	0.370339	0.521	0.598	1
Gm9843	3.26e-15	0.369253	0.719	0.767	8.55e-11
Snx3	0.0174649	0.368923	0.442	0.509	1
Dbi	0.00284593	0.368763	0.472	0.525	1
Uqcrq	0.00358764	0.36339	0.502	0.572	1
Snrk	0.0209069	0.36277	0.333	0.338	1
Klf6	0.984898	0.36089	0.387	0.496	1
Nhp2l1	0.621904	0.354933	0.36	0.455	1
Cox5a	0.00949642	0.353342	0.489	0.56	1
Itm2b	4.45e-41	0.352014	0.968	0.981	1.17e-36
Anp32a	0.0779797	0.348829	0.469	0.56	1
Sdpr	7.89e-08	0.345855	0.669	0.78	0.00206837
Tprgl	0.0468436	0.336383	0.407	0.46	1
Sparc	1.11e-12	0.333998	0.742	0.847	2.9e-08
Ppia	6.97e-26	0.33375	0.956	0.985	1.83e-21
Prr13	0.779355	0.331901	0.382	0.484	1
Hba-a2	6.63e-10	0.331387	0.314	0.527	1.74e-05
Tsc22d1	0.166028	0.330821	0.543	0.683	1
Psmb9	0.425884	0.327331	0.308	0.393	1
Gapdh	6.59e-05	0.326599	0.552	0.634	1
Sumo2	0.000988862	0.324006	0.611	0.752	1
Flt1	1.07e-13	0.321905	0.465	0.308	2.81e-09
Cox6b1	2.16e-13	0.319488	0.748	0.82	5.66e-09
Ube2d3	0.0751856	0.316892	0.474	0.569	1
Cox7a2	9.89e-07	0.315963	0.67	0.796	0.0259453
Tubb4b	0.81098	0.314524	0.375	0.471	1
Atox1	0.000804068	0.314504	0.704	0.844	1
Ndufa4	5.95e-08	0.311253	0.699	0.79	0.00156044
Myl12b	8.22e-05	0.311119	0.636	0.757	1
Gnb2	0.0958454	0.308972	0.532	0.667	1
Pnpla2	0.915661	0.307603	0.265	0.321	1
Tubb2a	0.080113	0.306919	0.305	0.422	1
Ostf1	0.229718	0.305704	0.388	0.444	1
Fermt2	0.822365	0.305543	0.337	0.401	1
Hmgb1	1.09e-08	0.305389	0.7	0.826	0.000284817
Tmcc3	0.200778	0.303144	0.248	0.255	1
Oaz1	6.52e-10	0.302405	0.765	0.879	1.71e-05
Cav2	1.03e-05	0.298939	0.625	0.763	0.270579
Col4a2	0.414722	0.296137	0.287	0.312	1
Ppic	0.0973199	0.294717	0.242	0.32	1
Myl6	1.94e-14	0.290341	0.903	0.981	5.07e-10
Srp14	0.777217	0.289544	0.391	0.505	1
Ypel3	0.655347	0.289283	0.387	0.501	1
Sh3glb1	0.320208	0.288915	0.462	0.58	1
Rhoc	0.0101888	0.288821	0.381	0.552	1
Lamtor5	0.806406	0.282982	0.277	0.334	1
Gstm1	0.780335	0.282786	0.499	0.671	1
Slc25a5	0.372064	0.282713	0.4	0.477	1
S100a16	0.0487073	0.281703	0.56	0.706	1
Jup	0.312793	0.281318	0.308	0.328	1
Tshz2	0.860839	0.280014	0.331	0.405	1
Fcgrt	0.887098	0.275999	0.323	0.389	1
Crip2	1.55e-11	0.273958	0.794	0.905	4.06e-07
Ech1	0.941267	0.270571	0.357	0.45	1
Atp5l	5.59e-05	0.2694	0.665	0.788	1
Myct1	0.591803	0.26933	0.394	0.503	1
Rsrp1	0.0441547	0.268966	0.486	0.601	1
Psme2	0.397192	0.268389	0.43	0.588	1
Bax	0.184667	0.268192	0.293	0.381	1
Ctsl	0.224772	0.267198	0.515	0.668	1
Selk	0.00331887	0.264709	0.629	0.769	1
Marcks	0.79944	0.261255	0.284	0.31	1
Cox6a1	2.18e-06	0.260835	0.715	0.842	0.0572808
Dram2	0.12823	0.260482	0.229	0.298	1
Tuba1a	0.275838	0.258613	0.425	0.57	1
Kdr	3.15e-15	0.25669	0.434	0.245	8.26e-11
Klf4	0.0888248	0.254851	0.416	0.566	1
Ndufs8	0.157911	0.253454	0.253	0.324	1
Srgn	3.51e-05	0.253084	0.673	0.753	0.920077
Frg1	0.0502533	0.252888	0.196	0.261	1
Slc9a3r2	0.000319212	0.251929	0.619	0.724	1
Cox6c	1.26e-06	0.251511	0.717	0.83	0.0329459
Rap1a	0.719407	0.25124	0.362	0.454	1
Prex2	0.548585	0.250949	0.243	0.288	1
Lims1	4.3e-20	-0.250143	0.16	0.359	1.13e-15
2900026A02Rik	1.3e-21	-0.250952	0.19	0.415	3.41e-17
Ncl	1.29e-26	-0.251636	0.259	0.544	3.37e-22
Anxa3	3.75e-22	-0.252438	0.359	0.664	9.83e-18
Vkorc1	1.44e-27	-0.253807	0.183	0.442	3.79e-23
Sfr1	7.28e-23	-0.253965	0.213	0.456	1.91e-18
Rpn1	2.73e-17	-0.254483	0.146	0.313	7.16e-13
Tor1aip1	3.14e-24	-0.254625	0.162	0.381	8.23e-20
Smc1a	8.77e-20	-0.254824	0.149	0.336	2.3e-15
Anp32b	1.65e-25	-0.254993	0.205	0.459	4.32e-21
Itm2c	1.04e-26	-0.255334	0.207	0.473	2.74e-22
Manf	4.58e-24	-0.255795	0.21	0.462	1.2e-19
Skap2	1.88e-21	-0.257641	0.124	0.309	4.92e-17
Anxa6	8.42e-21	-0.257821	0.133	0.32	2.21e-16
Zmynd11	3.72e-20	-0.258357	0.107	0.273	9.75e-16
Gpx1	8.85e-27	-0.258441	0.412	0.769	2.32e-22
Ext2	1.87e-23	-0.258455	0.097	0.277	4.9e-19
Camk1	2.93e-18	-0.259745	0.152	0.336	7.69e-14
Tln1	5.55e-23	-0.261953	0.192	0.418	1.46e-18
Ctnna1	3.88e-20	-0.2635	0.278	0.54	1.02e-15
Clip1	1.34e-20	-0.263548	0.093	0.255	3.51e-16
Slc43a3	2.63e-14	-0.263604	0.284	0.496	6.89e-10
Atpif1	3.88e-29	-0.263946	0.287	0.607	1.02e-24
Vat1	1.79e-23	-0.264009	0.144	0.35	4.68e-19
Rab11a	2.05e-23	-0.264116	0.382	0.714	5.38e-19
Fkbp5	5.94e-18	-0.264722	0.105	0.259	1.56e-13
Zbtb20	4.86e-22	-0.265155	0.363	0.679	1.27e-17
Tram1	5.52e-26	-0.26523	0.172	0.411	1.45e-21
Ctsb	3.39e-26	-0.265456	0.357	0.694	8.89e-22
Lrpap1	3.14e-28	-0.266586	0.177	0.438	8.24e-24
Bclaf1	3.11e-17	-0.267296	0.109	0.259	8.16e-13
Tmed4	3.65e-21	-0.268095	0.137	0.329	9.58e-17
Rbm5	4.16e-20	-0.268158	0.1	0.261	1.09e-15
Ddx17	3.26e-23	-0.269011	0.139	0.337	8.56e-19
Ywhab	1.04e-24	-0.270517	0.281	0.57	2.73e-20
Lamp1	4.02e-23	-0.270741	0.446	0.78	1.05e-18
Dync1h1	1.87e-23	-0.27179	0.119	0.308	4.91e-19
Anxa7	7.33e-25	-0.272871	0.19	0.435	1.92e-20
Adh1	6.61e-15	-0.273447	0.148	0.302	1.73e-10
Pum2	2.54e-22	-0.273771	0.127	0.314	6.66e-18
Gm26917	5.52e-21	-0.274288	0.095	0.263	1.45e-16
Dnajc3	5.46e-23	-0.274993	0.179	0.403	1.43e-18
Ash1l	7.1e-21	-0.276481	0.143	0.332	1.86e-16
Anapc5	2.67e-22	-0.276579	0.173	0.389	7.01e-18
Camk2d	1.8e-20	-0.276848	0.163	0.362	4.71e-16
Zmat2	6.49e-24	-0.278138	0.116	0.308	1.7e-19
Ap2a2	1.95e-20	-0.278305	0.106	0.268	5.11e-16
Asah1	1.2e-20	-0.27972	0.176	0.387	3.16e-16
Spag9	7.95e-25	-0.28076	0.181	0.412	2.08e-20
Hip1	8.17e-19	-0.281241	0.113	0.273	2.14e-14
Ggh	7.64e-27	-0.282579	0.119	0.33	2e-22
Prrc2c	4.08e-21	-0.283102	0.198	0.411	1.07e-16
Klf3	9.22e-26	-0.283105	0.204	0.46	2.42e-21
Ap2b1	2.64e-22	-0.283471	0.112	0.29	6.92e-18
Hmgn2	3.27e-24	-0.284679	0.11	0.297	8.56e-20
Sox18	3.58e-20	-0.284679	0.195	0.415	9.38e-16
Map2k3	1.7e-21	-0.285044	0.103	0.275	4.47e-17
Eef1d	9.2e-23	-0.285287	0.348	0.651	2.41e-18
Sdf4	1.26e-26	-0.285656	0.247	0.536	3.31e-22
Pbrm1	2.35e-21	-0.286449	0.128	0.31	6.15e-17
Erg	5.76e-22	-0.28837	0.111	0.286	1.51e-17
Cyb5r3	1.69e-25	-0.289031	0.287	0.59	4.42e-21
Ppt1	3.99e-20	-0.289734	0.098	0.257	1.05e-15
Col3a1	4.93e-22	-0.290588	0.143	0.341	1.29e-17
Fuca1	2.29e-23	-0.29097	0.159	0.371	6.01e-19
Tmed7	3.14e-23	-0.291326	0.116	0.306	8.24e-19
Sf3b2	2.14e-27	-0.291645	0.186	0.431	5.62e-23
Comt	1.83e-22	-0.29224	0.149	0.35	4.79e-18
Ctnnb1	1.81e-28	-0.292992	0.336	0.663	4.74e-24
G3bp2	9.37e-23	-0.293066	0.147	0.353	2.46e-18
Tpm1	1.6e-25	-0.293424	0.22	0.475	4.19e-21
Setd3	2.83e-26	-0.293642	0.085	0.267	7.43e-22
Csnk1e	3.09e-19	-0.293701	0.106	0.264	8.1e-15
Hnrnpr	1.52e-23	-0.294252	0.127	0.321	3.98e-19
Sp110	4.29e-26	-0.297068	0.126	0.334	1.12e-21
Sptan1	1.16e-24	-0.297165	0.174	0.412	3.04e-20
Sdha	8.78e-25	-0.298447	0.197	0.442	2.3e-20
Ik	1.53e-23	-0.298828	0.104	0.282	4e-19
Fgd5	1.72e-25	-0.29937	0.115	0.313	4.5e-21
Ddb1	3.79e-23	-0.300164	0.102	0.277	9.94e-19
Tinagl1	2.04e-17	-0.300829	0.474	0.765	5.36e-13
Prdx5	1.32e-27	-0.301648	0.179	0.426	3.46e-23
Ptprr	7.02e-22	-0.302145	0.111	0.29	1.84e-17
Stim2	1.34e-19	-0.303056	0.097	0.251	3.53e-15
Pdlim7	1.05e-22	-0.303678	0.104	0.281	2.76e-18
Efnb2	3.27e-27	-0.303843	0.123	0.337	8.58e-23
Coro1c	1.45e-21	-0.304114	0.098	0.265	3.79e-17
Selt	5.56e-21	-0.305221	0.104	0.276	1.46e-16
Ptms	1.88e-32	-0.305267	0.351	0.698	4.93e-28
Vps35	2.92e-21	-0.30533	0.102	0.268	7.67e-17
Hnrnpa0	1.2e-24	-0.305701	0.101	0.281	3.14e-20
Agpat4	3.19e-24	-0.305766	0.082	0.253	8.38e-20
Tmed3	2.75e-25	-0.306496	0.168	0.401	7.2e-21
Gnb2l1	4.51e-27	-0.30651	0.387	0.725	1.18e-22
Psmb4	8.52e-29	-0.30702	0.211	0.48	2.23e-24
Pkig	1.28e-26	-0.307048	0.133	0.351	3.37e-22
Cltc	1.4e-26	-0.307066	0.157	0.381	3.67e-22
Ptprm	1.45e-27	-0.307642	0.097	0.294	3.79e-23
Macf1	3.51e-23	-0.308054	0.183	0.402	9.21e-19
Igtp	1.58e-19	-0.309085	0.096	0.251	4.14e-15
Fmo2	3.6e-15	-0.309446	0.137	0.288	9.45e-11
Tns1	8.7e-25	-0.310248	0.285	0.576	2.28e-20
Copa	4.38e-22	-0.310448	0.117	0.293	1.15e-17
Add1	4.23e-28	-0.311334	0.102	0.301	1.11e-23
Pigyl	8.41e-25	-0.312676	0.084	0.259	2.21e-20
Lman1	7.22e-27	-0.313053	0.137	0.355	1.89e-22
Plxna2	7.16e-24	-0.313458	0.12	0.309	1.88e-19
Eif3c	2.6e-28	-0.313479	0.171	0.418	6.81e-24
Tm9sf2	2.44e-25	-0.313799	0.189	0.423	6.41e-21
Spint2	2.57e-24	-0.313885	0.107	0.296	6.75e-20
Rcn2	9.47e-30	-0.31476	0.17	0.426	2.48e-25
Vcp	4.47e-27	-0.315807	0.211	0.477	1.17e-22
Eif3a	2.58e-23	-0.316263	0.185	0.407	6.76e-19
Aida	3.15e-25	-0.316691	0.121	0.321	8.26e-21
Copb1	1.88e-24	-0.318953	0.115	0.308	4.93e-20
Serpinb6a	5.74e-31	-0.319282	0.275	0.599	1.51e-26
Hspa5	1.87e-27	-0.319392	0.347	0.676	4.91e-23
Msn	5.99e-29	-0.320031	0.317	0.645	1.57e-24
Cbfa2t3	5.69e-22	-0.320196	0.142	0.33	1.49e-17
Arf3	5.04e-22	-0.320224	0.115	0.294	1.32e-17
Lyz2	1.27e-25	-0.320243	0.083	0.253	3.33e-21
Lmbrd1	2.23e-23	-0.321219	0.119	0.306	5.84e-19
Rtn3	3.81e-30	-0.321688	0.201	0.472	1e-25
Pkm	9.48e-26	-0.322131	0.22	0.496	2.49e-21
Gnai3	1.19e-24	-0.322297	0.12	0.316	3.11e-20
Tmx3	2.88e-25	-0.323406	0.112	0.305	7.55e-21
Wnk1	1.39e-24	-0.323586	0.199	0.431	3.65e-20
Strn3	4.36e-23	-0.324019	0.12	0.302	1.14e-18
Atp1b3	1.04e-26	-0.327495	0.199	0.452	2.73e-22
Cyfip1	8.81e-27	-0.327781	0.106	0.301	2.31e-22
Dst	1.39e-25	-0.327905	0.222	0.467	3.64e-21
2810474O19Rik	4.78e-25	-0.328282	0.105	0.292	1.25e-20
Zmiz1	1.98e-22	-0.329499	0.116	0.296	5.2e-18
Maged1	3.53e-24	-0.329639	0.087	0.259	9.27e-20
Atp6ap2	2.78e-29	-0.329967	0.143	0.378	7.29e-25
Hyal2	1.77e-28	-0.330885	0.143	0.379	4.64e-24
Huwe1	4.34e-23	-0.330912	0.088	0.251	1.14e-18
Ppig	3.58e-26	-0.332063	0.161	0.386	9.38e-22
Eef1b2	5.2e-29	-0.332391	0.333	0.663	1.36e-24
AY036118	1.62e-24	-0.332763	0.116	0.316	4.26e-20
Pdia3	7.95e-28	-0.332943	0.379	0.707	2.09e-23
Actn4	6.58e-31	-0.333052	0.282	0.599	1.73e-26
Ddost	6.34e-33	-0.333304	0.189	0.475	1.66e-28
Kctd10	1.65e-25	-0.334431	0.183	0.418	4.32e-21
Stt3a	5.11e-25	-0.335402	0.112	0.301	1.34e-20
Net1	4.7e-21	-0.335486	0.1	0.265	1.23e-16
Tmod3	1.93e-26	-0.335996	0.211	0.464	5.06e-22
Map3k1	9.16e-24	-0.336959	0.094	0.267	2.4e-19
Eif4g1	7.01e-27	-0.336971	0.137	0.349	1.84e-22
Nucb2	1.88e-24	-0.337854	0.088	0.263	4.93e-20
Utrn	1.95e-27	-0.338357	0.192	0.442	5.12e-23
Mycbp2	4.77e-23	-0.338538	0.105	0.277	1.25e-18
Lmcd1	1.04e-26	-0.338811	0.185	0.434	2.74e-22
Dcn	1.75e-28	-0.339961	0.259	0.538	4.6e-24
Aldh2	3.3e-35	-0.340036	0.303	0.666	8.65e-31
Csde1	7.07e-30	-0.341279	0.232	0.509	1.85e-25
Ssr3	1.65e-28	-0.341417	0.147	0.374	4.33e-24
Zfr	1.78e-26	-0.341612	0.09	0.273	4.67e-22
Rnf13	1.5e-26	-0.341647	0.103	0.297	3.93e-22
Tpp1	1.01e-25	-0.341949	0.097	0.281	2.64e-21
Itfg1	1.72e-26	-0.344836	0.078	0.253	4.52e-22
Tnfaip8	5.53e-28	-0.345957	0.086	0.276	1.45e-23
Morf4l2	1.03e-29	-0.346896	0.189	0.45	2.7e-25
Card19	1e-30	-0.347761	0.152	0.411	2.63e-26
Il11ra1	1.15e-26	-0.348222	0.098	0.292	3.02e-22
Taok1	1.55e-22	-0.348776	0.118	0.292	4.06e-18
Tcf7l2	4.93e-21	-0.351078	0.107	0.272	1.29e-16
Tmem184b	1.2e-26	-0.356009	0.103	0.293	3.14e-22
Fbln5	8.97e-38	-0.356726	0.202	0.517	2.35e-33
App	3.97e-30	-0.3569	0.433	0.793	1.04e-25
Podxl	6.65e-30	-0.356906	0.25	0.536	1.74e-25
Dock6	4.25e-28	-0.356915	0.09	0.28	1.11e-23
Kdelr2	1.36e-28	-0.357646	0.179	0.426	3.58e-24
Lpp	2.08e-26	-0.357789	0.09	0.271	5.45e-22
Caprin1	3.4e-23	-0.357997	0.118	0.298	8.92e-19
Eea1	1.42e-31	-0.358034	0.084	0.284	3.73e-27
Ankrd46	2.16e-26	-0.358313	0.08	0.257	5.65e-22
Ephx1	9.66e-32	-0.359371	0.154	0.412	2.53e-27
Atp1a1	1.52e-33	-0.35943	0.193	0.475	4e-29
Fkbp7	2.39e-30	-0.359479	0.1	0.309	6.27e-26
Srpr	2e-30	-0.359615	0.15	0.393	5.26e-26
Adgre5	3.31e-31	-0.360285	0.075	0.273	8.68e-27
Fam198b	4.59e-30	-0.361282	0.133	0.362	1.2e-25
Rtn4	4.01e-32	-0.361988	0.228	0.524	1.05e-27
Serinc1	7.46e-33	-0.362278	0.259	0.573	1.96e-28
Mesdc2	1.61e-29	-0.362752	0.082	0.276	4.23e-25
Adipor2	2.63e-23	-0.362814	0.149	0.351	6.88e-19
Acer2	1.3e-22	-0.364665	0.093	0.256	3.42e-18
Sgms1	1.24e-29	-0.365176	0.221	0.499	3.26e-25
Tmem30a	5.48e-37	-0.365261	0.228	0.542	1.44e-32
Nckap1	1.03e-29	-0.365576	0.104	0.313	2.69e-25
Cdh13	4.13e-23	-0.366064	0.24	0.479	1.08e-18
Nfe2l1	3.08e-33	-0.366174	0.179	0.448	8.08e-29
Phip	2.42e-23	-0.36638	0.097	0.268	6.35e-19
Pja2	3.46e-27	-0.366462	0.089	0.275	9.06e-23
Gm42418	1.22e-29	-0.367144	0.327	0.656	3.2e-25
Cdc42bpa	4.1e-28	-0.367153	0.097	0.292	1.08e-23
Pdlim5	1.84e-29	-0.367466	0.106	0.313	4.82e-25
Cd9	2.02e-47	-0.368453	0.4	0.826	5.31e-43
Eif4g2	1.59e-35	-0.369046	0.281	0.621	4.18e-31
Per3	4.5e-21	-0.369858	0.096	0.257	1.18e-16
Cenpb	3.57e-26	-0.369937	0.091	0.272	9.37e-22
Cbx5	3.87e-29	-0.37145	0.085	0.276	1.01e-24
Lamp2	8.74e-31	-0.371587	0.216	0.499	2.29e-26
Scarb2	1.8e-30	-0.372056	0.114	0.336	4.72e-26
Camk2n1	1.12e-27	-0.373293	0.077	0.255	2.93e-23
Myh9	2.87e-32	-0.373754	0.193	0.452	7.53e-28
Cpne3	7.27e-32	-0.375344	0.123	0.358	1.91e-27
Tns2	7.81e-26	-0.376206	0.107	0.304	2.05e-21
Foxo1	2.9e-25	-0.377189	0.101	0.284	7.6e-21
Chd4	3.96e-28	-0.37777	0.105	0.301	1.04e-23
Fundc2	3.65e-33	-0.377965	0.174	0.45	9.57e-29
H13	9.35e-35	-0.380127	0.149	0.412	2.45e-30
Pura	7.14e-32	-0.382997	0.148	0.393	1.87e-27
Notch1	2.58e-35	-0.384633	0.17	0.442	6.76e-31
Gls	3.07e-29	-0.386839	0.122	0.34	8.06e-25
Itgb1	7.48e-36	-0.388104	0.356	0.714	1.96e-31
Lrrc32	2.74e-31	-0.388508	0.094	0.301	7.19e-27
Zfp36l2	4.91e-33	-0.390587	0.123	0.361	1.29e-28
Cttnbp2nl	3.63e-32	-0.391252	0.091	0.297	9.51e-28
Ogt	2.58e-31	-0.393368	0.13	0.362	6.77e-27
Rcn1	1.24e-33	-0.394422	0.101	0.326	3.24e-29
Os9	2.54e-26	-0.394728	0.127	0.33	6.65e-22
Ccdc50	2.8e-31	-0.394887	0.075	0.267	7.35e-27
Serping1	2.25e-25	-0.395991	0.104	0.289	5.91e-21
Ahnak	2.13e-39	-0.397549	0.348	0.731	5.59e-35
Itpr2	1.49e-28	-0.398171	0.088	0.277	3.91e-24
Hexb	2.39e-33	-0.398538	0.13	0.362	6.26e-29
Serinc3	2.67e-36	-0.39861	0.483	0.867	7.01e-32
Sptssa	1.65e-35	-0.398775	0.246	0.582	4.34e-31
Ccni	8.95e-33	-0.40089	0.12	0.349	2.35e-28
Smad7	8.06e-31	-0.401865	0.109	0.321	2.11e-26
Hnrnpa1	6.02e-31	-0.402661	0.16	0.418	1.58e-26
Cd164	4.72e-34	-0.403056	0.133	0.371	1.24e-29
Anxa2	1.41e-37	-0.403751	0.402	0.785	3.7e-33
Rras	3.57e-36	-0.406085	0.163	0.432	9.37e-32
Ptp4a2	1.47e-32	-0.406658	0.179	0.443	3.84e-28
Ssr1	7.09e-32	-0.40812	0.164	0.415	1.86e-27
Amotl1	4.27e-34	-0.40885	0.11	0.341	1.12e-29
Etnk1	1.43e-33	-0.409422	0.092	0.306	3.74e-29
Lmna	9.13e-40	-0.410636	0.171	0.464	2.39e-35
Glg1	1.25e-31	-0.410909	0.082	0.277	3.27e-27
Rdx	3.78e-34	-0.41378	0.299	0.631	9.93e-30
Zbtb4	2.75e-34	-0.413956	0.075	0.279	7.21e-30
Crtap	1.27e-29	-0.415025	0.072	0.256	3.33e-25
9430020K01Rik	4.75e-33	-0.415814	0.179	0.447	1.24e-28
Gm2a	2.61e-32	-0.415909	0.082	0.281	6.84e-28
Grn	7.38e-41	-0.41622	0.241	0.578	1.93e-36
1110008P14Rik	2.39e-29	-0.416535	0.074	0.259	6.27e-25
Nap1l1	2.68e-39	-0.416936	0.139	0.418	7.03e-35
Mkl2	1.01e-31	-0.420266	0.157	0.405	2.64e-27
Pdcd6ip	1.28e-29	-0.422893	0.113	0.321	3.36e-25
Rpn2	2.93e-36	-0.423554	0.225	0.541	7.69e-32
Tcn2	9.36e-28	-0.426657	0.231	0.507	2.46e-23
Tgfbr2	3.52e-23	-0.428476	0.131	0.317	9.23e-19
Limch1	7.66e-36	-0.428742	0.127	0.379	2.01e-31
Eif4b	2.12e-34	-0.43042	0.133	0.381	5.57e-30
Magt1	3.08e-30	-0.431093	0.087	0.282	8.07e-26
Ctsd	5.05e-38	-0.431199	0.347	0.702	1.32e-33
Rhoj	2.95e-36	-0.432212	0.176	0.459	7.74e-32
Hdlbp	5.23e-33	-0.432958	0.087	0.293	1.37e-28
Cmas	1.34e-37	-0.433995	0.063	0.272	3.52e-33
Ano6	1.7e-35	-0.434585	0.132	0.379	4.47e-31
Thbd	6.85e-35	-0.435362	0.21	0.501	1.8e-30
Bhlhe40	2.4e-33	-0.435739	0.069	0.265	6.3e-29
2019-03-02	5.15e-29	-0.436315	0.083	0.273	1.35e-24
Nfat5	5.12e-30	-0.436571	0.098	0.3	1.34e-25
Eif3i	8.9e-38	-0.436964	0.179	0.477	2.34e-33
Nfic	7.5e-35	-0.43738	0.126	0.367	1.97e-30
Tsc22d3	3.72e-42	-0.440478	0.304	0.675	9.77e-38
Pdcd4	6.94e-35	-0.441972	0.125	0.363	1.82e-30
Neat1	5.45e-44	-0.442102	0.234	0.585	1.43e-39
Dnajb4	4.43e-30	-0.442678	0.069	0.251	1.16e-25
Vim	5.68e-43	-0.443087	0.464	0.804	1.49e-38
Rock2	1.45e-36	-0.443288	0.133	0.383	3.8e-32
Timp3	5.69e-16	-0.444121	0.544	0.838	1.49e-11
Mcfd2	5.16e-38	-0.445239	0.119	0.377	1.35e-33
P4ha2	5.76e-33	-0.445547	0.066	0.256	1.51e-28
Hfe	1.75e-34	-0.450028	0.083	0.296	4.59e-30
Emilin1	2.04e-38	-0.450503	0.07	0.286	5.35e-34
Ecm2	2.16e-37	-0.450618	0.101	0.342	5.66e-33
Icam1	2.76e-37	-0.453125	0.094	0.33	7.23e-33
Atp2b4	3e-37	-0.453968	0.081	0.298	7.88e-33
She	7.35e-37	-0.454978	0.106	0.346	1.93e-32
Bnip2	7.9e-41	-0.456396	0.222	0.549	2.07e-36
Cpd	2.14e-37	-0.459837	0.137	0.399	5.61e-33
Ctsf	1.25e-34	-0.461806	0.059	0.251	3.27e-30
Ctsz	1.19e-38	-0.462134	0.255	0.598	3.12e-34
Ninj1	2.38e-44	-0.462786	0.131	0.431	6.24e-40
Ttc3	9.05e-35	-0.463147	0.083	0.293	2.37e-30
Hsp90b1	3.35e-43	-0.46332	0.326	0.698	8.78e-39
Capg	1.76e-38	-0.4637	0.09	0.325	4.63e-34
Herc2	1.66e-38	-0.464285	0.091	0.32	4.37e-34
Akap13	7.78e-36	-0.464854	0.134	0.387	2.04e-31
Ppp3ca	1.98e-49	-0.464928	0.195	0.548	5.19e-45
Lima1	2.72e-40	-0.46541	0.14	0.416	7.13e-36
Hmgn3	1.18e-36	-0.466744	0.078	0.296	3.1e-32
Rrbp1	9.42e-48	-0.467772	0.237	0.592	2.47e-43
Rnh1	3.47e-39	-0.467843	0.14	0.411	9.11e-35
H2-Q6	1.19e-39	-0.468659	0.192	0.496	3.11e-35
Use1	2.6e-38	-0.469045	0.204	0.511	6.83e-34
Tgoln1	2.71e-39	-0.46916	0.174	0.46	7.12e-35
Pmp22	4.83e-33	-0.469841	0.116	0.342	1.27e-28
Ttc28	5.34e-38	-0.469922	0.098	0.332	1.4e-33
Tcf25	5.37e-42	-0.470247	0.188	0.499	1.41e-37
Gltp	1.8e-40	-0.47202	0.113	0.377	4.72e-36
Ptprb	1.63e-45	-0.473207	0.412	0.784	4.26e-41
Pacsin2	5.06e-42	-0.473633	0.081	0.322	1.33e-37
Lamb2	1.45e-41	-0.474535	0.153	0.44	3.8e-37
Flnb	2.5e-38	-0.475051	0.133	0.391	6.55e-34
Myl9	1.37e-37	-0.479826	0.152	0.427	3.6e-33
Bcam	1.9e-43	-0.480196	0.302	0.671	4.97e-39
Pros1	4.73e-38	-0.484181	0.145	0.407	1.24e-33
Mob2	1.29e-36	-0.484184	0.142	0.405	3.39e-32
Calcrl	8.38e-34	-0.485517	0.121	0.35	2.2e-29
Nek7	1.14e-33	-0.486911	0.084	0.286	2.99e-29
Gas6	2.52e-42	-0.487039	0.244	0.589	6.61e-38
Ece1	6.01e-51	-0.490394	0.302	0.708	1.58e-46
Fkbp2	5.98e-38	-0.491149	0.112	0.357	1.57e-33
Rpl27-ps3	7.08e-34	-0.491248	0.077	0.281	1.86e-29
Trim47	6.02e-47	-0.491979	0.217	0.572	1.58e-42
Dnajc10	7.88e-44	-0.492269	0.081	0.326	2.07e-39
Pon2	1.23e-47	-0.492782	0.161	0.488	3.23e-43
Esyt2	1.45e-34	-0.493858	0.068	0.264	3.81e-30
Pkn3	3.22e-40	-0.494722	0.069	0.293	8.43e-36
Nenf	1.16e-49	-0.495159	0.24	0.621	3.04e-45
Crim1	2.44e-45	-0.495391	0.279	0.646	6.39e-41
Svil	3.06e-34	-0.497263	0.069	0.264	8.02e-30
Tmbim1	9.22e-42	-0.498003	0.134	0.415	2.42e-37
Sfxn3	1.18e-40	-0.50206	0.088	0.326	3.1e-36
Elmo1	4.24e-35	-0.502298	0.077	0.281	1.11e-30
Ecm1	3.87e-38	-0.502397	0.087	0.314	1.01e-33
Nedd4	3.29e-47	-0.503829	0.253	0.623	8.63e-43
Qsox1	1.68e-32	-0.505391	0.112	0.33	4.4e-28
Pecam1	2.18e-57	-0.51063	0.581	0.91	5.72e-53
H2-Eb1	4.57e-37	-0.512753	0.058	0.255	1.2e-32
Clstn1	3.72e-42	-0.515548	0.098	0.353	9.74e-38
Skil	2.93e-41	-0.515594	0.116	0.373	7.67e-37
Dstn	8.57e-55	-0.51897	0.391	0.804	2.25e-50
Atp6ap1	1.75e-46	-0.521499	0.19	0.52	4.59e-42
Rps18-ps3	1.09e-38	-0.523207	0.06	0.268	2.85e-34
Gaa	1.22e-41	-0.52774	0.059	0.275	3.2e-37
Fez1	7.64e-45	-0.527901	0.069	0.313	2e-40
Calr	3.98e-52	-0.528719	0.268	0.649	1.04e-47
Nfib	2.3e-55	-0.529216	0.285	0.702	6.03e-51
B4galt1	2.02e-44	-0.530169	0.102	0.361	5.3e-40
Stxbp6	8.05e-46	-0.530392	0.072	0.321	2.11e-41
Nmt2	1.59e-47	-0.531364	0.059	0.298	4.17e-43
Tspan3	2.89e-42	-0.531752	0.078	0.312	7.58e-38
Creb3l2	1.8e-39	-0.533128	0.051	0.251	4.71e-35
Cd2ap	1.69e-44	-0.53405	0.183	0.489	4.44e-40
Tpm2	9.8e-38	-0.534984	0.106	0.349	2.57e-33
Col1a2	2.2e-44	-0.541613	0.127	0.414	5.78e-40
Mfge8	2.5e-45	-0.54221	0.278	0.643	6.57e-41
Slmap	1.23e-41	-0.542446	0.065	0.282	3.22e-37
Mbnl1	5.23e-58	-0.544878	0.208	0.588	1.37e-53
Glud1	6.96e-50	-0.547682	0.151	0.468	1.83e-45
Nfia	9.25e-53	-0.551199	0.253	0.622	2.43e-48
Cald1	1.48e-51	-0.551938	0.225	0.593	3.87e-47
Anxa1	2.16e-44	-0.552158	0.075	0.316	5.66e-40
Cyth3	4.99e-49	-0.557346	0.076	0.336	1.31e-44
Rpl36-ps3	9.14e-39	-0.557395	0.06	0.265	2.4e-34
Fkbp9	9.25e-48	-0.560288	0.126	0.418	2.43e-43
Canx	5.6e-45	-0.560907	0.213	0.532	1.47e-40
Tgm2	3.36e-52	-0.565795	0.267	0.655	8.8e-48
Orai1	2.16e-51	-0.566224	0.076	0.346	5.68e-47
Csrp2	6.68e-50	-0.573185	0.137	0.452	1.75e-45
Gnaq	1.39e-51	-0.574084	0.1	0.387	3.64e-47
Pi16	9.02e-47	-0.57508	0.113	0.395	2.37e-42
Wwp1	3.91e-47	-0.575495	0.061	0.293	1.02e-42
Paics	4.88e-49	-0.57594	0.101	0.379	1.28e-44
Nxn	1.21e-46	-0.578158	0.078	0.326	3.16e-42
Pmepa1	4.61e-40	-0.581062	0.054	0.255	1.21e-35
St3gal5	4.95e-41	-0.581464	0.052	0.257	1.3e-36
Iqgap1	7.17e-52	-0.583862	0.188	0.527	1.88e-47
2019-09-11	1.45e-48	-0.586737	0.036	0.252	3.8e-44
Mettl7a1	1.21e-47	-0.587547	0.063	0.306	3.18e-43
Rps26-ps1	7.22e-46	-0.588948	0.058	0.289	1.89e-41
Emp1	1.73e-60	-0.589891	0.112	0.439	4.55e-56
Gabarapl1	7.83e-59	-0.589926	0.164	0.524	2.05e-54
Chst12	3.08e-52	-0.590981	0.057	0.308	8.09e-48
Adamts10	5.19e-45	-0.597327	0.043	0.253	1.36e-40
Por	1.7e-47	-0.597956	0.073	0.321	4.45e-43
Rfk	3.13e-48	-0.598523	0.087	0.35	8.2e-44
Igfbp4	2.45e-46	-0.601526	0.153	0.455	6.42e-42
Lifr	6.29e-33	-0.60188	0.158	0.405	1.65e-28
Slc29a1	7.17e-51	-0.607546	0.136	0.452	1.88e-46
Nucb1	2.25e-52	-0.607905	0.155	0.481	5.89e-48
Tmpo	2.61e-59	-0.608762	0.131	0.471	6.83e-55
Nrip1	1.72e-47	-0.609754	0.06	0.296	4.5e-43
Foxp1	1.98e-65	-0.61016	0.211	0.615	5.19e-61
Smarca2	5.06e-52	-0.612419	0.114	0.408	1.33e-47
P4hb	1.3e-52	-0.615166	0.156	0.473	3.42e-48
Nfix	2.17e-47	-0.616947	0.054	0.282	5.7e-43
Itga5	3.31e-48	-0.617667	0.067	0.309	8.67e-44
H2-Ab1	7.66e-43	-0.619359	0.081	0.316	2.01e-38
H2-Aa	3.18e-43	-0.619675	0.078	0.312	8.33e-39
Smpdl3a	2.63e-63	-0.620474	0.181	0.568	6.9e-59
Ski	4.25e-52	-0.620967	0.084	0.358	1.11e-47
Ackr3	9.21e-41	-0.621213	0.11	0.363	2.41e-36
F2r	1.08e-54	-0.624914	0.095	0.39	2.83e-50
Tek	1.28e-60	-0.625392	0.225	0.613	3.35e-56
Bmpr2	1.11e-54	-0.628723	0.112	0.42	2.91e-50
Fam135a	5.07e-53	-0.628962	0.036	0.265	1.33e-48
Lrrfip1	3.37e-54	-0.62948	0.084	0.365	8.84e-50
Cyb561	1.51e-51	-0.629988	0.065	0.322	3.95e-47
Mmrn2	1.41e-64	-0.633233	0.278	0.707	3.71e-60
Tmx1	7.27e-58	-0.634297	0.114	0.435	1.91e-53
Mknk2	3.74e-56	-0.63443	0.078	0.357	9.8e-52
Calu	6.89e-59	-0.636683	0.123	0.447	1.81e-54
Foxc1	2.16e-47	-0.636693	0.043	0.257	5.67e-43
Dbp	5.23e-51	-0.636753	0.104	0.397	1.37e-46
mt-Nd4l	3.21e-49	-0.643241	0.136	0.442	8.41e-45
Bace2	1.77e-51	-0.644076	0.061	0.314	4.64e-47
Txndc5	2.88e-52	-0.646713	0.051	0.293	7.55e-48
Pbx1	6.27e-54	-0.647388	0.128	0.447	1.65e-49
Flna	4.44e-51	-0.647446	0.127	0.431	1.16e-46
Lysmd2	1.09e-58	-0.650145	0.078	0.374	2.85e-54
Il6st	1.37e-64	-0.652927	0.135	0.496	3.59e-60
Car8	2.45e-48	-0.66143	0.054	0.286	6.42e-44
Meis2	1.22e-63	-0.662515	0.04	0.304	3.19e-59
Azin1	1.13e-60	-0.664411	0.106	0.43	2.95e-56
Tef	1.38e-53	-0.668572	0.088	0.373	3.61e-49
Ccnd2	2.97e-60	-0.670837	0.207	0.588	7.79e-56
mt-Nd3	2.94e-57	-0.670959	0.164	0.528	7.72e-53
Nuak1	3.28e-59	-0.67125	0.05	0.316	8.59e-55
Ptpn14	4.83e-62	-0.675857	0.051	0.325	1.27e-57
Hexa	9.76e-60	-0.676372	0.15	0.503	2.56e-55
Ass1	4.68e-58	-0.681151	0.066	0.345	1.23e-53
Sema3f	5.03e-67	-0.687156	0.034	0.3	1.32e-62
Slc44a2	1.12e-65	-0.688331	0.094	0.423	2.93e-61
Fbln2	2.95e-61	-0.691354	0.168	0.524	7.74e-57
2019-09-07	7.82e-56	-0.691893	0.117	0.434	2.05e-51
Wls	1.13e-58	-0.692491	0.066	0.342	2.98e-54
2019-09-02	3.8e-55	-0.694712	0.081	0.365	9.96e-51
Marveld1	2.41e-56	-0.695141	0.041	0.285	6.33e-52
Tmem176b	3.83e-54	-0.695246	0.257	0.642	1e-49
Kctd12	1.09e-68	-0.696247	0.112	0.467	2.86e-64
Hs3st1	9.67e-55	-0.704571	0.057	0.313	2.54e-50
Itga9	6.07e-63	-0.707372	0.051	0.325	1.59e-58
Rpl9-ps6	6.19e-55	-0.710983	0.115	0.419	1.62e-50
Fndc3b	7.5e-61	-0.714906	0.065	0.346	1.97e-56
Rpl13-ps3	1.49e-55	-0.716955	0.086	0.371	3.92e-51
Fam63b	4.21e-63	-0.717672	0.083	0.393	1.1e-58
Fgfr1	5.68e-62	-0.720438	0.032	0.279	1.49e-57
Clec14a	8.99e-71	-0.72174	0.178	0.586	2.36e-66
Nos3	5.91e-64	-0.725275	0.104	0.423	1.55e-59
Lgmn	2.27e-61	-0.72722	0.086	0.383	5.96e-57
Dap	2.63e-73	-0.727326	0.094	0.448	6.91e-69
Plec	5.57e-68	-0.733506	0.112	0.456	1.46e-63
Tagln	5.01e-50	-0.734694	0.116	0.403	1.31e-45
Fxyd6	2.4e-44	-0.736022	0.068	0.297	6.29e-40
Actn1	3.48e-59	-0.737997	0.106	0.416	9.13e-55
Tmem2	2.53e-70	-0.73886	0.058	0.362	6.63e-66
Scn1b	2.49e-62	-0.74432	0.038	0.293	6.53e-58
Wbp1l	2.6e-61	-0.744425	0.078	0.377	6.81e-57
2019-09-15	4.42e-60	-0.747475	0.143	0.488	1.16e-55
Adam10	4.83e-77	-0.750792	0.14	0.531	1.27e-72
Rps27l	7.78e-68	-0.75248	0.167	0.537	2.04e-63
Atl2	1.16e-66	-0.75267	0.042	0.316	3.03e-62
Procr	1.07e-57	-0.754987	0.075	0.361	2.81e-53
Asap2	8.37e-74	-0.759039	0.071	0.399	2.19e-69
Fxyd5	2.48e-90	-0.760788	0.242	0.737	6.5e-86
Ssfa2	5.22e-68	-0.763155	0.084	0.407	1.37e-63
Slco2a1	3.33e-60	-0.767979	0.044	0.302	8.73e-56
mt-Atp8	3.53e-64	-0.76978	0.112	0.45	9.25e-60
Klk8	8.23e-57	-0.771315	0.041	0.284	2.16e-52
Rpl27	2.91e-75	-0.772142	0.234	0.662	7.64e-71
Aebp1	5.77e-60	-0.772227	0.077	0.369	1.51e-55
Cd74	5.96e-52	-0.776148	0.103	0.382	1.56e-47
mt-Nd5	3.79e-65	-0.776758	0.123	0.472	9.94e-61
Tmem176a	9.68e-57	-0.782995	0.161	0.513	2.54e-52
Col4a4	6.52e-75	-0.784102	0.009	0.259	1.71e-70
Acta2	3.16e-72	-0.785818	0.172	0.572	8.29e-68
Rplp0	1.23e-79	-0.794083	0.262	0.712	3.22e-75
Serpinb6b	5.42e-73	-0.796782	0.04	0.338	1.42e-68
Mxra8	2.84e-65	-0.798866	0.067	0.362	7.44e-61
Mical2	7.32e-71	-0.804079	0.039	0.321	1.92e-66
Pcolce2	2.13e-60	-0.805079	0.027	0.267	5.58e-56
Golim4	7.59e-70	-0.806654	0.082	0.402	1.99e-65
Perp	2.46e-72	-0.80827	0.014	0.261	6.45e-68
Phlda3	3.88e-69	-0.810855	0.072	0.389	1.02e-64
Myof	2.28e-72	-0.813789	0.027	0.3	5.98e-68
Ltbp4	1.52e-97	-0.815318	0.323	0.818	4e-93
Tnfaip2	1.79e-72	-0.815714	0.029	0.304	4.68e-68
Rpl36al	1.2e-76	-0.816237	0.164	0.558	3.15e-72
Rpl4	1.32e-86	-0.820715	0.243	0.699	3.45e-82
Rpl29	2.94e-83	-0.822479	0.235	0.682	7.7e-79
Amigo2	1.9e-74	-0.824446	0.038	0.333	4.97e-70
Tulp4	7.14e-80	-0.828276	0.091	0.454	1.87e-75
Arhgdib	7.44e-80	-0.82944	0.068	0.408	1.95e-75
Enpp6	1.76e-77	-0.829593	0.023	0.306	4.6e-73
Lsr	1.69e-76	-0.829595	0.026	0.309	4.43e-72
Rpl3	2.78e-84	-0.831617	0.25	0.708	7.3e-80
Rpl8	1.46e-83	-0.832736	0.256	0.715	3.83e-79
mt-Nd2	1.7e-73	-0.83614	0.19	0.615	4.46e-69
Rpl6l	4.08e-74	-0.843875	0.127	0.499	1.07e-69
Rpl10-ps3	2.45e-71	-0.846037	0.085	0.416	6.41e-67
Rpl7	7.55e-88	-0.851021	0.26	0.718	1.98e-83
Synpo	8.61e-80	-0.851666	0.043	0.355	2.26e-75
Fhl1	1.12e-82	-0.853426	0.143	0.55	2.93e-78
Rpl15	2.61e-84	-0.855326	0.246	0.678	6.84e-80
P3h3	1.64e-74	-0.859526	0.021	0.289	4.31e-70
Rps19	9.88e-87	-0.861453	0.267	0.735	2.59e-82
Rps7	1.32e-88	-0.863728	0.257	0.718	3.45e-84
Rps11	5.64e-88	-0.864291	0.266	0.728	1.48e-83
Rps12-ps3	4.46e-73	-0.86582	0.145	0.52	1.17e-68
Rpl18	7.29e-91	-0.86608	0.253	0.71	1.91e-86
mt-Nd1	2.79e-72	-0.867999	0.201	0.639	7.32e-68
Rpl9	5.54e-88	-0.868569	0.265	0.732	1.45e-83
Gata6	5.3e-86	-0.872325	0.038	0.367	1.39e-81
Rpl36	1.63e-87	-0.876999	0.261	0.719	4.28e-83
Rpl27a	1.07e-86	-0.880788	0.257	0.716	2.8e-82
Mall	1.71e-81	-0.885309	0.094	0.464	4.49e-77
Rps6	1.1e-91	-0.886403	0.257	0.729	2.87e-87
Rps10	1.04e-89	-0.887375	0.233	0.68	2.73e-85
Rpl19	1.33e-89	-0.88945	0.255	0.714	3.49e-85
Rps17	3.27e-92	-0.890549	0.255	0.718	8.56e-88
mt-Nd4	3.65e-76	-0.891743	0.201	0.634	9.58e-72
Rpl24	4.48e-90	-0.891951	0.253	0.708	1.17e-85
Rpl18a	1.75e-95	-0.894405	0.268	0.743	4.6e-91
Rpl5	4.89e-97	-0.896436	0.216	0.679	1.28e-92
Rpl23a-ps3	5.27e-80	-0.898097	0.182	0.598	1.38e-75
Rps15a	5.87e-92	-0.900745	0.24	0.704	1.54e-87
Rps18	1.16e-95	-0.901188	0.263	0.733	3.04e-91
Atp2a3	7.81e-75	-0.904415	0.038	0.329	2.05e-70
mt-Co2	2.2e-76	-0.90524	0.201	0.641	5.78e-72
Rpl13	2.08e-96	-0.907672	0.267	0.739	5.46e-92
Rps24	1.45e-92	-0.907926	0.261	0.724	3.8e-88
Rpl7a	4.02e-92	-0.90796	0.21	0.651	1.05e-87
Rps4x	6.69e-96	-0.908872	0.257	0.727	1.76e-91
Rps5	4.01e-96	-0.909984	0.262	0.731	1.05e-91
Rpl6	1.19e-92	-0.911311	0.247	0.702	3.13e-88
Cd63	9.76e-104	-0.911871	0.174	0.666	2.56e-99
Rps27rt	4.97e-82	-0.912686	0.165	0.58	1.3e-77
Rnase4	1.53e-90	-0.913954	0.074	0.455	4.02e-86
Rps13	2.06e-95	-0.914621	0.246	0.707	5.41e-91
Rpl17	4.77e-94	-0.914969	0.262	0.731	1.25e-89
Rpl13a	1.07e-91	-0.915257	0.263	0.736	2.81e-87
Sulf2	1.29e-79	-0.917342	0.029	0.32	3.38e-75
Rpl28	8.38e-94	-0.921328	0.241	0.704	2.2e-89
Mfap5	1.43e-78	-0.922991	0.08	0.434	3.75e-74
Emp2	3.8e-79	-0.923056	0.056	0.382	9.95e-75
Rpl32	2.43e-95	-0.92326	0.265	0.729	6.36e-91
Mgst3	1.44e-93	-0.923517	0.154	0.617	3.77e-89
Rps2	2.27e-100	-0.924366	0.253	0.723	5.95e-96
Rplp2	6.05e-96	-0.925856	0.257	0.725	1.59e-91
Rps14	5.55e-98	-0.927339	0.267	0.74	1.45e-93
Ahnak2	1.68e-86	-0.928211	0.026	0.334	4.41e-82
Rpl22l1	3.94e-90	-0.930291	0.167	0.598	1.03e-85
mt-Cytb	4.14e-78	-0.930531	0.201	0.641	1.09e-73
Rps9	6.68e-101	-0.930614	0.254	0.729	1.75e-96
Aph1b	1.08e-82	-0.931069	0.032	0.338	2.83e-78
Ptgs1	9.84e-91	-0.931244	0.061	0.432	2.58e-86
Rps16	1.19e-96	-0.933243	0.261	0.723	3.11e-92
mt-Co3	3.42e-75	-0.934249	0.201	0.641	8.97e-71
Zyx	3.94e-96	-0.934453	0.146	0.594	1.03e-91
Rpl21	1.01e-97	-0.93512	0.263	0.728	2.64e-93
Rpl22	9.79e-98	-0.936719	0.221	0.676	2.57e-93
Rpl10a	1.42e-97	-0.937691	0.207	0.67	3.73e-93
Cyp1b1	2.49e-80	-0.938581	0.018	0.3	6.53e-76
Rps23	4.71e-97	-0.938699	0.264	0.733	1.23e-92
Heg1	8.28e-100	-0.938994	0.225	0.698	2.17e-95
Rps8	6.56e-100	-0.940563	0.261	0.739	1.72e-95
Rpl14	2.67e-100	-0.941621	0.255	0.727	7e-96
Rpl30	9.19e-85	-0.942006	0.195	0.61	2.41e-80
Rps27a	2.76e-99	-0.942167	0.255	0.727	7.24e-95
Rpsa	8.44e-105	-0.944901	0.219	0.699	2.21e-100
Rps12	7.44e-99	-0.94525	0.24	0.708	1.95e-94
Rpl41	1.06e-97	-0.946157	0.271	0.743	2.77e-93
mt-Atp6	5.01e-76	-0.946317	0.201	0.641	1.31e-71
Rpl37a	6.14e-95	-0.949149	0.268	0.743	1.61e-90
Rps25	3.32e-99	-0.949551	0.259	0.729	8.72e-95
Rpl11	3.53e-100	-0.949968	0.239	0.716	9.26e-96
Rps3	1.92e-102	-0.951707	0.252	0.728	5.04e-98
Rps15	1.3e-99	-0.952773	0.258	0.727	3.41e-95
Rpl35a	3.32e-96	-0.952837	0.256	0.724	8.7e-92
Rpl35	1.13e-98	-0.95481	0.259	0.724	2.98e-94
Rpl23a	3.5e-98	-0.956102	0.259	0.727	9.19e-94
Rplp1	4.91e-100	-0.956414	0.261	0.732	1.29e-95
Rpl37	9.54e-99	-0.956915	0.259	0.732	2.5e-94
mt-Co1	4.68e-82	-0.957399	0.199	0.635	1.23e-77
Rps26	4.23e-100	-0.959641	0.235	0.696	1.11e-95
Rps29	5.01e-93	-0.95975	0.269	0.741	1.31e-88
Rps20	4.83e-103	-0.959991	0.256	0.733	1.27e-98
Rpl31	4.97e-102	-0.960709	0.254	0.729	1.3e-97
Stab1	2.03e-103	-0.965471	0.111	0.553	5.32e-99
Rpl23	2.34e-102	-0.965545	0.253	0.727	6.14e-98
Rpl12	3.71e-99	-0.965924	0.183	0.631	9.74e-95
Rps21	1.33e-99	-0.969335	0.252	0.714	3.49e-95
Rps3a1	1.74e-88	-0.969393	0.192	0.619	4.57e-84
Rpl38	2.95e-100	-0.972816	0.25	0.723	7.72e-96
Fblim1	3.23e-96	-0.97498	0.057	0.442	8.47e-92
Rpl26	1.32e-89	-0.975008	0.213	0.653	3.46e-85
Spon1	3.5e-88	-0.9781	0.013	0.308	9.17e-84
Rps27	8.7e-94	-0.978267	0.265	0.727	2.28e-89
Gja4	8.42e-103	-0.981559	0.072	0.5	2.21e-98
Mt1	1.3e-84	-0.985121	0.203	0.618	3.41e-80
Lox	1.73e-86	-0.98644	0.026	0.336	4.53e-82
Rpl34	1.23e-93	-0.986887	0.212	0.655	3.23e-89
Lmo2	1.46e-114	-0.989043	0.158	0.672	3.83e-110
Rpl39	1.68e-104	-0.991913	0.238	0.712	4.41e-100
Ccdc80	6.34e-91	-0.993039	0.081	0.459	1.66e-86
Rcn3	1.84e-104	-1.00163	0.085	0.511	4.81e-100
Rps28	1.84e-105	-1.00245	0.256	0.733	4.81e-101
Fam107a	5.97e-93	-1.00717	0.044	0.393	1.57e-88
Ephx2	2.58e-84	-1.00876	0.035	0.351	6.77e-80
Rpl36a	3.07e-108	-1.01245	0.217	0.699	8.06e-104
Smoc1	1.66e-90	-1.01926	0.026	0.347	4.34e-86
Sod3	3.2e-92	-1.02309	0.061	0.43	8.38e-88
Fn1	9.68e-96	-1.02327	0.099	0.515	2.54e-91
Rpl10	4.38e-114	-1.02566	0.247	0.728	1.15e-109
Bpgm	2.02e-95	-1.02933	0.026	0.365	5.3e-91
Cpq	4.35e-100	-1.0309	0.041	0.408	1.14e-95
Cmip	2.89e-97	-1.03448	0.098	0.519	7.57e-93
Fam3c	7.7e-103	-1.04261	0.143	0.599	2.02e-98
Ntn1	3.11e-99	-1.04683	0.027	0.374	8.14e-95
Mt2	2.96e-68	-1.07782	0.09	0.405	7.77e-64
Fgl2	9.04e-69	-1.0826	0.029	0.29	2.37e-64
AU021092	4.7e-105	-1.09934	0.084	0.52	1.23e-100
Sulf1	3.93e-105	-1.11185	0.041	0.419	1.03e-100
Vwf	5.75e-141	-1.1324	0.088	0.618	1.51e-136
Emp3	1.19e-123	-1.1345	0.109	0.601	3.11e-119
Fstl1	2.5e-122	-1.13765	0.107	0.588	6.55e-118
Ptprj	1.72e-117	-1.16318	0.011	0.382	4.5e-113
Tmem158	7.44e-123	-1.1802	0.081	0.561	1.95e-118
Pde3a	1.01e-115	-1.19328	0.034	0.43	2.64e-111
Cgnl1	1.52e-118	-1.20965	0.05	0.468	4e-114
Bmp4	9.59e-104	-1.23396	0.043	0.419	2.51e-99
Klk10	6.97e-98	-1.24736	0.005	0.313	1.83e-93
Vcam1	1.44e-128	-1.26429	0.053	0.504	3.79e-124
Efna5	1.86e-141	-1.27632	0.011	0.444	4.88e-137
Plvap	2.43e-69	-1.27745	0.142	0.513	6.37e-65
Mgp	1.69e-123	-1.27845	0.337	0.779	4.44e-119
Ace	9.52e-137	-1.29042	0.062	0.545	2.5e-132
Timp2	4.58e-163	-1.29951	0.11	0.694	1.2e-158
Nupr1	2.16e-129	-1.30828	0.087	0.57	5.66e-125
Cp	7.36e-127	-1.31713	0.051	0.495	1.93e-122
Gxylt2	4.04e-136	-1.34051	0.017	0.444	1.06e-131
Bmx	7.05e-135	-1.35735	0.035	0.481	1.85e-130
Htra1	2.36e-146	-1.35826	0.065	0.565	6.19e-142
Rbp1	3.48e-152	-1.38513	0.103	0.653	9.13e-148
Ptgis	1.37e-155	-1.40329	0.041	0.541	3.6e-151
Adh7	2.88e-130	-1.40368	0.008	0.407	7.57e-126
Cd24a	2.03e-172	-1.42926	0.067	0.653	5.32e-168
Ctsh	2.21e-171	-1.45037	0.096	0.683	5.8e-167
Cpe	2.14e-171	-1.45122	0.125	0.72	5.6e-167
Ehd4	6.64e-195	-1.45336	0.109	0.763	1.74e-190
Bgn	3.46e-166	-1.46328	0.185	0.748	9.07e-162
Pam	2.32e-158	-1.49095	0.15	0.727	6.08e-154
Eln	1.19e-147	-1.52281	0.125	0.646	3.12e-143
Clu	6.94e-173	-1.66196	0.161	0.748	1.82e-168
Cfh	1.3e-190	-1.73973	0.105	0.711	3.41e-186
Sfrp1	1.26e-181	-1.79624	0.013	0.541	3.3e-177
Gkn3	1.8e-169	-1.93545	0.018	0.527	4.71e-165
Cytl1	2.59e-186	-2.50133	0.109	0.698	6.8e-182

## Sheet: Cytl1+
	p_val	avg_logFC	pct.1	pct.2	p_val_adj
Cytl1	0	2.96073	1	0.108	0
Sfrp1	0	2.14305	0.802	0.015	0
Cfh	3.97726e-304	2.01724	0.968	0.121	1.04304e-299
Gkn3	7.7972e-302	2.29057	0.784	0.018	2.04482e-297
Cpe	9.61899e-278	1.81665	0.966	0.143	2.52258e-273
Ctsh	6.94359e-276	1.78519	0.928	0.113	1.82096e-271
Vwf	5.72981e-272	1.56073	0.906	0.082	1.50264e-267
Bgn	1.09199e-269	1.79484	0.976	0.203	2.86375e-265
Clu	2.49661e-269	1.90193	0.986	0.18	6.54736e-265
Ptgis	8.59643e-265	1.71554	0.778	0.046	2.25441e-260
Htra1	2.75822e-262	1.69825	0.818	0.065	7.23344e-258
Eln	5.23882e-254	1.86452	0.89	0.132	1.37388e-249
Rbp1	7.62768e-248	1.67009	0.896	0.114	2.00036e-243
Efna5	3.58681e-237	1.55718	0.648	0.016	9.4064e-233
Mgp	2.7411e-236	1.70649	1	0.338	7.18854e-232
Gxylt2	2.53503e-233	1.64488	0.65	0.02	6.64813e-229
Adh7	1.01356e-232	1.73652	0.61	0.008	2.65806e-228
Bmx	1.71972e-232	1.66272	0.698	0.039	4.50996e-228
Ace	3.55102e-229	1.57439	0.772	0.068	9.31255e-225
Tmem158	3.47296e-223	1.54413	0.802	0.082	9.10784e-219
Vcam1	1.96036e-219	1.59136	0.72	0.057	5.14105e-215
Emp3	2.42708e-210	1.46673	0.826	0.117	6.36501e-206
Pde3a	9.61218e-210	1.51818	0.634	0.033	2.52079e-205
Ptprj	1.33608e-209	1.47531	0.57	0.011	3.50386e-205
Fabp4	1.92027e-208	-4.20277	0.444	0.951	5.03591e-204
Nupr1	2.1398e-194	1.54122	0.762	0.104	5.61162e-190
Bmp4	6.08944e-192	1.57433	0.618	0.041	1.59696e-187
Pam	2.84709e-188	1.39209	0.896	0.189	7.46648e-184
Timp2	1.17751e-187	1.31973	0.856	0.153	3.08803e-183
Cgnl1	3.3421e-184	1.44172	0.646	0.061	8.76467e-180
Sulf1	9.66023e-184	1.40693	0.606	0.042	2.5334e-179
Klk10	8.97614e-175	1.55419	0.47	0.005	2.35399e-170
Gpihbp1	1.22295e-171	-3.20318	0.048	0.819	3.20719e-167
Smoc1	9.05318e-168	1.33012	0.518	0.024	2.3742e-163
Fstl1	1.82554e-167	1.3318	0.752	0.132	4.78748e-163
Fam107a	2.66685e-166	1.29822	0.57	0.044	6.99382e-162
Zyx	1.34922e-165	1.23796	0.8	0.153	3.53833e-161
Fblim1	2.55936e-165	1.28314	0.624	0.061	6.71192e-161
Ehd4	1.57038e-164	1.16055	0.854	0.185	4.11832e-160
Fam3c	4.1706e-164	1.33514	0.788	0.157	1.09374e-159
Cmip	1.42947e-161	1.30683	0.708	0.106	3.7488e-157
Spon1	2.41681e-159	1.26655	0.46	0.012	6.33808e-155
Fn1	1.15706e-158	1.30346	0.704	0.106	3.03439e-154
Heg1	7.70814e-158	1.22703	0.874	0.245	2.02146e-153
Sod3	4.80757e-157	1.2734	0.608	0.064	1.26079e-152
Ephx2	3.50968e-155	1.32085	0.518	0.033	9.20415e-151
Gja4	4.81464e-155	1.21319	0.674	0.085	1.26264e-150
Bpgm	1.07575e-152	1.2484	0.516	0.033	2.82116e-148
Cpq	1.34677e-150	1.2202	0.56	0.052	3.53189e-146
Lox	4.23351e-146	1.23366	0.484	0.028	1.11024e-141
Ccdc80	9.27629e-146	1.24883	0.624	0.09	2.43271e-141
Cyp1b1	6.72355e-145	1.19609	0.446	0.017	1.76325e-140
Rps3a1	3.80818e-144	1.19217	0.808	0.201	9.98695e-140
Rpl10	4.40637e-144	1.1797	0.842	0.289	1.15557e-139
Rpl34	4.16913e-143	1.20682	0.828	0.228	1.09335e-138
Mfap5	1.26781e-142	1.25338	0.612	0.08	3.32483e-138
Rpl36a	2.39642e-142	1.22273	0.828	0.254	6.28461e-138
Rpl26	1.75126e-140	1.20174	0.828	0.228	4.59268e-136
Cd24a	6.96978e-140	1.05576	0.738	0.134	1.82783e-135
Rps27rt	4.38371e-139	1.16613	0.77	0.172	1.14963e-134
Enpp6	2.01511e-138	1.10471	0.45	0.023	5.28463e-134
Atp2a3	1.00354e-137	1.19935	0.482	0.037	2.63179e-133
Cd36	1.58402e-137	-2.69108	0.096	0.742	4.1541e-133
Gata6	5.09563e-137	1.12925	0.51	0.046	1.33633e-132
Mt1	9.36246e-137	1.16968	0.786	0.216	2.45531e-132
Rps26	5.8135e-136	1.18713	0.824	0.269	1.52459e-131
Emp2	4.96136e-135	1.16571	0.54	0.058	1.30112e-130
Rps20	3.25342e-133	1.15983	0.846	0.297	8.5321e-129
Rpl38	1.57081e-132	1.18835	0.844	0.287	4.11945e-128
Fhl1	1.81498e-132	1.10725	0.724	0.154	4.75978e-128
Rps28	4.38515e-132	1.19431	0.842	0.299	1.15001e-127
Lmo2	4.5371e-132	1.09262	0.798	0.201	1.18985e-127
Rpl30	4.63753e-132	1.15222	0.782	0.208	1.21619e-127
Rpl23a-ps3	6.16265e-132	1.1294	0.782	0.191	1.61616e-127
Rpl21	1.89948e-131	1.14974	0.844	0.301	4.98139e-127
Lsr	2.06821e-131	1.09987	0.446	0.028	5.42388e-127
Myof	4.89383e-131	1.10106	0.44	0.027	1.28341e-126
Rpl11	1.98252e-130	1.15022	0.836	0.278	5.19915e-126
Rpl39	5.56686e-130	1.17982	0.828	0.278	1.45991e-125
Rpl37	7.48382e-130	1.17279	0.848	0.298	1.96263e-125
Rplp1	7.79182e-130	1.16043	0.842	0.302	2.0434e-125
Rps15	8.85925e-130	1.15832	0.84	0.297	2.32334e-125
Rpl31	9.28747e-130	1.16248	0.842	0.295	2.43564e-125
Rpl23	1.21053e-129	1.14591	0.838	0.294	3.17461e-125
Rpl14	1.33235e-129	1.12562	0.842	0.294	3.49408e-125
Rps12	1.33724e-129	1.16479	0.822	0.279	3.50692e-125
Mgst3	4.94741e-129	1.05738	0.784	0.175	1.29746e-124
mt-Co1	9.64128e-129	1.16252	0.824	0.209	2.52843e-124
Rps25	1.6212e-128	1.15633	0.84	0.3	4.25158e-124
Rpl22	1.79401e-128	1.14782	0.8	0.255	4.7048e-124
Rpl23a	5.07844e-128	1.16517	0.84	0.298	1.33182e-123
Rps27	1.08094e-127	1.20789	0.844	0.303	2.83475e-123
Rps21	1.75637e-127	1.17447	0.828	0.29	4.60609e-123
Rps27a	3.04817e-127	1.13713	0.838	0.296	7.99382e-123
Rps3	4.34638e-127	1.05746	0.84	0.293	1.13984e-122
Phlda3	5.45833e-127	1.0987	0.554	0.071	1.43145e-122
Rps8	6.22308e-127	1.1409	0.848	0.303	1.632e-122
Ly6c1	8.96865e-127	-1.70017	0.696	0.885	2.35203e-122
Rps5	1.93121e-126	1.08441	0.842	0.303	5.0646e-122
Rpl41	2.12309e-126	1.14351	0.85	0.313	5.5678e-122
Rps14	4.2446e-126	1.09701	0.848	0.309	1.11315e-121
AU021092	4.59745e-126	0.833865	0.664	0.109	1.20568e-121
Rpl35	1.13445e-125	1.15688	0.828	0.301	2.9751e-121
Rps23	1.39304e-125	1.13883	0.844	0.304	3.65324e-121
Rps12-ps3	1.76186e-125	1.1127	0.698	0.149	4.62047e-121
Rpl10a	2.19608e-125	1.13771	0.794	0.242	5.75923e-121
Rpl35a	3.60054e-125	1.16234	0.84	0.294	9.44243e-121
Rpl18a	4.49205e-125	1.04294	0.852	0.31	1.17804e-120
Cd63	5.3492e-125	1.00581	0.81	0.208	1.40283e-120
mt-Cytb	7.78425e-125	1.14331	0.83	0.212	2.04142e-120
Rpl32	7.80914e-125	1.13123	0.842	0.304	2.04795e-120
Rps9	1.50725e-124	1.08113	0.832	0.298	3.95276e-120
Ltbp4	1.65893e-124	0.953827	0.942	0.363	4.35055e-120
Rplp2	2.41742e-124	1.13508	0.838	0.297	6.33969e-120
Rgcc	4.73346e-124	-2.9484	0.03	0.673	1.24135e-119
Rpl13	8.09011e-124	1.06425	0.846	0.309	2.12163e-119
Rpl6	1.50422e-123	1.10497	0.824	0.282	3.94482e-119
Fbln2	2.97584e-123	1.02695	0.724	0.162	7.80413e-119
Rps18	4.6494e-123	1.07376	0.84	0.305	1.2193e-118
Rps16	6.35799e-123	1.12141	0.83	0.301	1.66738e-118
Rps4x	7.64741e-123	1.08089	0.84	0.297	2.00553e-118
Rpl28	1.0253e-122	1.13488	0.822	0.278	2.68884e-118
mt-Atp6	1.06411e-122	1.16621	0.83	0.212	2.79062e-118
mt-Co2	1.24766e-122	1.12157	0.83	0.211	3.27198e-118
Rpl17	1.35297e-122	1.12369	0.844	0.301	3.54815e-118
Rps13	2.85203e-122	1.10171	0.82	0.284	7.47945e-118
mt-Nd4	3.94345e-122	1.10444	0.824	0.21	1.03417e-117
Tmsb4x	5.87055e-122	-1.69419	1	0.998	1.53955e-117
Rpl37a	6.15518e-122	1.15122	0.852	0.309	1.6142e-117
Rps29	5.66485e-121	1.17264	0.85	0.311	1.48561e-116
mt-Co3	7.80696e-121	1.15175	0.83	0.212	2.04737e-116
mt-Nd2	1.32974e-120	1.05785	0.808	0.197	3.48725e-116
Rps2	9.44407e-120	1.04972	0.83	0.294	2.47671e-115
Rps6	1.83465e-119	1.09404	0.842	0.297	4.81136e-115
Rpl6l	2.50083e-119	1.05454	0.664	0.135	6.55843e-115
Cp	2.66883e-119	1.13941	0.586	0.093	6.99901e-115
Acta2	4.18014e-119	1.02828	0.75	0.18	1.09624e-114
Rpl12	4.87359e-119	1.12656	0.742	0.22	1.2781e-114
Amigo2	8.24405e-119	1.07043	0.462	0.045	2.162e-114
Rpl13a	1.74748e-118	1.11325	0.85	0.303	4.58278e-114
Rps15a	5.83165e-118	1.09756	0.822	0.277	1.52935e-113
Rcn3	1.70258e-117	1.09625	0.618	0.12	4.46502e-113
Mall	4.58678e-117	1.03652	0.608	0.108	1.20288e-112
Rps10	1.28876e-116	1.08997	0.794	0.269	3.37978e-112
Perp	1.89263e-116	1.05237	0.372	0.018	4.96342e-112
Rps24	2.16344e-116	1.09675	0.83	0.302	5.67363e-112
Rps17	3.23809e-116	1.07931	0.826	0.295	8.49188e-112
Rpl22l1	9.98972e-116	1.10954	0.722	0.197	2.6198e-111
Rpl18	1.53292e-115	1.04768	0.812	0.294	4.02008e-111
mt-Nd1	1.84299e-115	1.07803	0.828	0.212	4.83325e-111
Dap	2.41099e-115	0.969337	0.6	0.103	6.32282e-111
Rpsa	5.13561e-115	1.00812	0.798	0.265	1.34681e-110
Rpl36	9.87032e-115	1.09322	0.826	0.301	2.58849e-110
Ptgs1	1.61345e-114	1.04578	0.552	0.083	4.23128e-110
Mt2	2.65097e-114	1.28184	0.552	0.094	6.95216e-110
Rpl7	8.68887e-114	1.00916	0.828	0.299	2.27866e-109
Rpl27a	8.53934e-113	1.085	0.832	0.294	2.23944e-108
Gcnt1	9.74845e-113	0.965588	0.356	0.014	2.55653e-108
Sulf2	1.21816e-112	1.0784	0.43	0.041	3.19463e-108
Rpl7a	1.46033e-112	1.06049	0.762	0.246	3.82972e-108
Rpl9	1.56478e-112	1.03993	0.842	0.305	4.10364e-108
Selp	3.83194e-112	0.964962	0.372	0.019	1.00493e-107
Rps7	4.25994e-112	1.05994	0.824	0.297	1.11717e-107
Rps19	7.52396e-112	1.05241	0.846	0.307	1.97316e-107
Rpl24	9.94499e-112	1.07047	0.814	0.292	2.60807e-107
Ass1	1.64397e-111	0.972594	0.498	0.063	4.31132e-107
Nuak1	4.50096e-111	0.963273	0.458	0.047	1.18038e-106
Col4a4	7.58803e-111	1.003	0.358	0.018	1.98996e-106
Rps11	1.92089e-110	1.02539	0.836	0.306	5.03754e-106
Rpl5	3.02043e-110	1.0299	0.772	0.261	7.92108e-106
Pcolce2	2.0312e-109	1.09568	0.39	0.027	5.32683e-105
Ssfa2	9.2305e-109	1.03187	0.546	0.092	2.4207e-104
Irf6	1.79068e-108	0.949269	0.346	0.015	4.69605e-104
Rpl15	2.75618e-108	1.04263	0.784	0.282	7.22807e-104
Rpl19	3.59395e-108	1.03738	0.816	0.296	9.42513e-104
Malat1	6.93362e-108	-1.37442	1	0.992	1.81834e-103
Gng11	1.19406e-107	-1.66031	0.616	0.877	3.13142e-103
Tulp4	2.20287e-107	0.993425	0.578	0.11	5.77704e-103
Rpl10-ps3	6.7e-107	1.0207	0.552	0.096	1.75708e-102
Klk8	2.2635e-106	1.06792	0.414	0.039	5.93604e-102
Hspb1	2.89498e-105	-1.97288	0.698	0.877	7.59209e-101
Serpinb6b	1.14092e-104	1.01273	0.45	0.053	2.99207e-100
Kcnn4	2.93002e-104	0.941079	0.354	0.02	7.68399e-100
Igfbp7	1.6489e-103	-2.01173	0.682	0.855	4.32424e-99
Actn1	1.73189e-103	0.966648	0.572	0.107	4.54189e-99
Nt5e	1.92158e-103	0.94988	0.318	0.011	5.03934e-99
Rpl3	2.3022e-103	0.963412	0.814	0.29	6.03751e-99
Krt18	3.47352e-103	1.02361	0.322	0.013	9.10932e-99
1500015O10Rik	1.72534e-102	1.06883	0.29	0.004	4.52471e-98
Azin1	2.12487e-102	0.941461	0.578	0.111	5.57247e-98
P3h3	3.34911e-102	0.984775	0.388	0.033	8.78304e-98
Rpl8	6.94724e-102	0.963667	0.82	0.296	1.82191e-97
Cd300lg	4.10277e-101	-2.16217	0.022	0.591	1.07595e-96
mt-Nd5	4.71814e-101	0.967329	0.622	0.132	1.23733e-96
Rpl4	6.25046e-101	0.919338	0.802	0.284	1.63918e-96
Ahnak2	6.53522e-101	0.958518	0.426	0.046	1.71386e-96
Mical2	1.8248e-100	0.938698	0.43	0.05	4.78555e-96
Ntn1	3.14843e-99	0.952893	0.452	0.058	8.25675e-95
Aph1b	5.23247e-99	0.959552	0.432	0.051	1.37222e-94
Meg3	5.80238e-99	1.11603	0.35	0.023	1.52167e-94
Rpl29	6.08634e-99	0.974345	0.778	0.277	1.59614e-94
Gprc5a	1.2906e-98	0.844467	0.312	0.011	3.38459e-94
Atl2	1.82778e-98	0.960856	0.424	0.052	4.79335e-94
Rpl36al	2.2102e-98	0.998342	0.672	0.191	5.79624e-94
Rpl27	4.72991e-98	0.979401	0.772	0.268	1.24042e-93
Dhh	5.12978e-98	0.883209	0.322	0.015	1.34528e-93
Procr	1.37012e-97	1.02472	0.494	0.078	3.59314e-93
B2m	2.11351e-96	-0.999574	0.99	0.991	5.54268e-92
Stab1	4.6525e-96	0.966362	0.626	0.159	1.22012e-91
Atp1b1	8.20459e-96	0.945551	0.306	0.013	2.15165e-91
Nos3	1.90886e-95	0.964247	0.546	0.116	5.00599e-91
mt-Atp8	2.90724e-95	0.937128	0.586	0.123	7.62425e-91
Fez1	3.35462e-95	0.860683	0.46	0.062	8.7975e-91
Asap2	3.06951e-94	0.970686	0.498	0.092	8.04979e-90
Fxyd5	9.42625e-94	0.782258	0.83	0.292	2.47203e-89
Cmklr1	1.02626e-93	0.827509	0.294	0.011	2.69138e-89
Pecam1	1.4958e-93	0.659231	0.988	0.609	3.92272e-89
mt-Nd3	1.57391e-93	0.875035	0.692	0.17	4.12757e-89
Tcf15	5.53033e-92	-2.30964	0.016	0.55	1.45033e-87
Ifitm3	8.51937e-92	-1.09589	0.966	0.964	2.2342e-87
Dbp	1.43485e-91	0.885562	0.544	0.104	3.76289e-87
Tef	1.52216e-91	0.905318	0.508	0.091	3.99185e-87
Rpl9-ps6	4.97802e-91	0.915961	0.562	0.118	1.30549e-86
Rpl13-ps3	7.78749e-91	0.936053	0.5	0.091	2.04227e-86
Tspan13	7.54078e-90	-1.63827	0.384	0.74	1.97757e-85
Smpdl3a	2.12738e-89	0.792599	0.708	0.199	5.57906e-85
Rps27l	1.17965e-88	0.942391	0.648	0.192	3.09364e-84
Ubb	1.37665e-88	-1.12742	0.976	0.982	3.61028e-84
Fam135a	1.45809e-88	0.877934	0.372	0.039	3.82385e-84
Synpo	4.92836e-88	0.968799	0.432	0.069	1.29246e-83
Itgbl1	5.05655e-88	0.811848	0.304	0.017	1.32608e-83
Golim4	7.0439e-88	0.956914	0.5	0.103	1.84726e-83
Car8	1.11471e-87	0.942978	0.406	0.054	2.92333e-83
Tmx1	1.60093e-87	0.868862	0.56	0.126	4.19845e-83
Rplp0	6.64524e-87	0.856515	0.808	0.304	1.74271e-82
Efemp1	7.28886e-87	0.889931	0.316	0.022	1.9115e-82
Marveld1	7.74649e-87	0.90026	0.388	0.048	2.03152e-82
Wbp1l	2.00769e-86	0.887379	0.492	0.09	5.26517e-82
2019-09-15	6.17534e-85	0.871955	0.628	0.154	1.61948e-80
Rnase4	3.26571e-84	0.864464	0.526	0.113	8.56432e-80
Fgfr1	4.8631e-84	0.834873	0.368	0.043	1.27535e-79
Mettl7a1	9.33179e-84	0.839277	0.426	0.065	2.44726e-79
Cd74	1.11282e-83	1.05802	0.504	0.109	2.91837e-79
Clec14a	7.86867e-83	0.787478	0.704	0.206	2.06356e-78
Pthlh	1.99816e-82	0.871399	0.3	0.021	5.24018e-78
2019-09-02	3.07671e-82	0.846652	0.482	0.09	8.06867e-78
Orai1	8.23968e-82	0.806454	0.462	0.083	2.16086e-77
mt-Nd4l	1.57149e-81	0.845987	0.584	0.14	4.12123e-77
Hs3st1	2.65511e-81	0.87855	0.418	0.065	6.96303e-77
Cd81	4.4042e-81	-0.933219	0.936	0.932	1.155e-76
Pi16	4.59705e-81	0.853436	0.528	0.116	1.20558e-76
Nmt2	9.30815e-81	0.803227	0.41	0.062	2.44106e-76
Fndc3b	4.70263e-79	0.88177	0.438	0.081	1.23326e-74
2019-09-07	1.43654e-78	0.811196	0.558	0.128	3.76732e-74
Slco2a1	1.45269e-78	0.898528	0.39	0.058	3.80968e-74
Col5a2	2.56861e-78	0.816055	0.308	0.027	6.73618e-74
Il6st	6.96181e-78	0.754581	0.604	0.159	1.82573e-73
Col1a2	4.50008e-77	0.802289	0.548	0.13	1.18015e-72
Tmpo	1.84755e-76	0.775601	0.574	0.153	4.84521e-72
Fbln5	1.87154e-76	0.692871	0.684	0.2	4.90812e-72
Itgb4	1.90493e-76	0.784035	0.296	0.025	4.99567e-72
Tek	4.58871e-76	0.747269	0.728	0.251	1.20339e-71
Aqp7	6.38147e-76	-2.11882	0.008	0.475	1.67354e-71
Gabarapl1	8.46722e-76	0.784565	0.628	0.189	2.22053e-71
Txndc5	1.15469e-75	0.853428	0.386	0.061	3.02818e-71
Thbs1	1.94513e-75	1.02113	0.29	0.024	5.10109e-71
Plxdc2	2.02882e-75	0.849131	0.304	0.03	5.32058e-71
Cxcl12	4.2852e-75	-2.14473	0.202	0.61	1.12379e-70
Bmpr2	5.36179e-75	0.790525	0.53	0.127	1.40613e-70
Rps26-ps1	6.6061e-75	0.771449	0.396	0.061	1.73245e-70
Kdr	1.7209e-74	-2.0312	0.016	0.477	4.51306e-70
Foxp1	2.17671e-74	0.727531	0.714	0.245	5.70841e-70
Flna	7.79623e-74	0.829646	0.546	0.139	2.04456e-69
Kctd12	3.25604e-73	0.798821	0.544	0.145	8.53896e-69
Ptprb	1.32077e-72	0.636252	0.922	0.428	3.46371e-68
Cd2ap	2.63949e-72	0.766497	0.618	0.191	6.92206e-68
Cenpt	2.86148e-72	0.741665	0.332	0.04	7.50422e-68
Mxra8	1.0132e-71	0.842034	0.438	0.091	2.65711e-67
Foxc1	1.36509e-71	0.829673	0.346	0.049	3.57996e-67
Arhgdib	1.27184e-70	0.776812	0.466	0.104	3.33539e-66
Adamts10	2.75588e-70	0.80763	0.344	0.048	7.22729e-66
Tmem2	6.39549e-70	0.844695	0.42	0.089	1.67722e-65
Mbnl1	8.45138e-70	0.693435	0.684	0.239	2.21638e-65
Vim	1.25457e-69	0.565676	0.954	0.471	3.29012e-65
Tagln	1.36565e-69	0.891225	0.508	0.129	3.58142e-65
Adam10	2.76029e-69	0.842021	0.578	0.187	7.23886e-65
Plac9b	2.78657e-69	0.702167	0.256	0.018	7.30777e-65
Afap1l2	6.6415e-69	0.704514	0.28	0.026	1.74173e-64
Ncam1	3.03574e-68	0.787539	0.278	0.027	7.96124e-64
Ltbp3	3.7727e-68	0.837525	0.302	0.036	9.89392e-64
H2-Q6	4.06134e-68	0.683649	0.634	0.197	1.06509e-63
Aebp1	4.13014e-68	0.827458	0.45	0.098	1.08313e-63
Cyb561	4.24848e-68	0.735793	0.412	0.078	1.11416e-63
Hspa8	4.48612e-68	-1.04117	0.868	0.866	1.17648e-63
Itga5	5.28674e-68	0.811371	0.398	0.078	1.38645e-63
Rfk	7.54684e-68	0.772255	0.446	0.099	1.97916e-63
2019-09-11	8.69046e-68	0.733605	0.332	0.046	2.27907e-63
Mmrn2	9.00781e-68	0.647266	0.806	0.315	2.3623e-63
H2-Aa	1.01623e-67	0.893903	0.41	0.085	2.66506e-63
Casp12	1.54118e-67	0.741875	0.312	0.039	4.04174e-63
Ptpn14	4.30674e-67	0.753348	0.392	0.074	1.12944e-62
Chst12	7.02286e-67	0.683534	0.392	0.07	1.84175e-62
H2-Ab1	8.01381e-67	0.871773	0.414	0.087	2.10162e-62
Rpl36-ps3	1.22054e-66	0.758538	0.366	0.061	3.20086e-62
C1ra	1.8958e-66	0.706574	0.298	0.034	4.97175e-62
Ski	2.6154e-66	0.773486	0.444	0.101	6.85887e-62
Myrip	3.11893e-66	0.713774	0.266	0.025	8.17941e-62
C1qtnf9	3.54901e-66	-1.867	0.028	0.451	9.30727e-62
Cdh13	3.84563e-66	0.733433	0.664	0.22	1.00852e-61
Sfxn3	4.70259e-66	0.705647	0.434	0.092	1.23326e-61
Rps18-ps3	5.20925e-66	0.725902	0.368	0.062	1.36612e-61
Por	5.51816e-66	0.786936	0.41	0.085	1.44714e-61
Car4	1.82802e-65	-2.15889	0.012	0.431	4.79399e-61
Ly6a	2.8398e-65	-1.13319	0.768	0.844	7.44739e-61
Adgre5	5.10649e-65	0.633663	0.392	0.069	1.33918e-60
Ccnd2	5.35562e-65	0.666859	0.68	0.239	1.40451e-60
Gltp	6.89618e-65	0.699838	0.488	0.12	1.80852e-60
Itm2b	1.25231e-64	-0.762177	0.984	0.969	3.28417e-60
Lysmd2	1.49186e-64	0.669285	0.454	0.1	3.91241e-60
Bace2	1.86805e-64	0.769565	0.394	0.077	4.89897e-60
Pdlim2	2.17962e-64	0.681566	0.29	0.033	5.71605e-60
Pon2	2.80464e-64	0.672662	0.594	0.18	7.35516e-60
Pmepa1	2.976e-64	0.795804	0.344	0.058	7.80456e-60
Actb	3.21835e-64	-1.23294	0.948	0.916	8.44013e-60
Nenf	3.57747e-64	0.649558	0.732	0.266	9.38192e-60
Nfia	1.19894e-63	0.707495	0.712	0.284	3.14423e-59
Sparcl1	1.43862e-63	-1.68397	0.108	0.512	3.77278e-59
Pkn3	1.85113e-63	0.697385	0.39	0.075	4.85459e-59
Smarca2	2.91585e-63	0.760544	0.492	0.135	7.6468e-59
Calml4	7.40362e-63	0.740653	0.314	0.046	1.9416e-58
Lamb2	1.2049e-62	0.698333	0.55	0.165	3.15986e-58
Mknk2	3.71387e-62	0.780749	0.422	0.102	9.73963e-58
Stxbp6	3.82618e-62	0.647421	0.412	0.083	1.00342e-57
Pdlim3	4.78728e-62	0.708472	0.288	0.035	1.25546e-57
Dstn	1.09409e-61	0.583558	0.89	0.43	2.86925e-57
Nfix	1.69625e-61	0.718318	0.36	0.066	4.44841e-57
Ccdc3	1.74091e-61	0.693165	0.314	0.045	4.56554e-57
Paics	3.80009e-61	0.701102	0.464	0.119	9.96574e-57
H2-D1	1.79008e-60	-0.695518	0.984	0.959	4.6945e-56
Slc44a2	3.11292e-60	0.651333	0.482	0.128	8.16362e-56
Rbp7	3.63002e-60	-2.39232	0.006	0.399	9.51973e-56
Use1	2.27294e-59	0.649109	0.63	0.216	5.96078e-55
Myl9	2.56443e-59	0.658089	0.546	0.159	6.72523e-55
Emcn	2.74557e-59	-1.47751	0.23	0.59	7.20026e-55
Fabp5	6.42728e-59	-1.74651	0.168	0.542	1.68555e-54
Csrp2	6.53686e-59	0.671883	0.54	0.16	1.71429e-54
Fos	6.8257e-59	-1.62883	0.36	0.678	1.79004e-54
Ppp3ca	7.2433e-59	0.619275	0.638	0.223	1.89956e-54
H2-Eb1	9.72885e-59	0.752776	0.34	0.063	2.55139e-54
Gm9780	1.11776e-58	0.727324	0.262	0.029	2.93132e-54
Smad6	3.85519e-58	0.644411	0.346	0.063	1.01102e-53
Gnaq	6.34988e-58	0.668363	0.458	0.123	1.66526e-53
Ninj1	6.93959e-58	0.643219	0.524	0.15	1.81991e-53
Wwp1	7.31526e-58	0.713446	0.362	0.077	1.91843e-53
Lgmn	1.25177e-57	0.771654	0.436	0.117	3.28277e-53
Tpm2	2.16574e-57	0.685302	0.452	0.113	5.67966e-53
Mllt3	2.39802e-57	0.658156	0.262	0.032	6.28882e-53
Plec	3.32267e-57	0.738663	0.5	0.153	8.71371e-53
Calu	9.576e-57	0.673698	0.508	0.156	2.51131e-52
Iqgap1	1.46127e-56	0.69503	0.6	0.219	3.83219e-52
P4ha2	1.89717e-56	0.649605	0.348	0.067	4.97532e-52
Dnajc10	3.48646e-56	0.673218	0.402	0.097	9.14324e-52
Kazald1	6.57398e-56	0.662928	0.28	0.038	1.72403e-51
Cd82	7.10787e-56	0.648278	0.31	0.052	1.86404e-51
Mcfd2	3.27118e-55	0.576461	0.478	0.128	8.57867e-51
Bcam	4.94426e-55	0.591785	0.768	0.33	1.29663e-50
Btnl9	9.75844e-55	-1.66632	0.012	0.379	2.55915e-50
Flnb	1.49219e-54	0.686204	0.482	0.146	3.91328e-50
Rpl27-ps3	2.14026e-54	0.650293	0.374	0.08	5.61284e-50
Sdc1	4.62621e-54	0.696567	0.276	0.041	1.21322e-49
Cyth3	4.92492e-54	0.663046	0.4	0.097	1.29156e-49
Neat1	5.96242e-54	0.568176	0.684	0.259	1.56365e-49
Fkbp9	6.49722e-54	0.654077	0.494	0.149	1.7039e-49
Cmas	8.80918e-54	0.62482	0.35	0.072	2.31021e-49
Pacsin2	1.11313e-53	0.583582	0.402	0.095	2.9192e-49
Btg2	1.48256e-53	-1.61629	0.316	0.613	3.88802e-49
Snhg18	1.68732e-53	0.617288	0.258	0.033	4.42499e-49
Lrrfip1	1.8464e-53	0.675585	0.422	0.111	4.84218e-49
Card19	2.21014e-53	0.516032	0.538	0.153	5.79609e-49
Hexa	2.53016e-53	0.619522	0.564	0.187	6.63535e-49
Ece1	2.7894e-53	0.557205	0.792	0.341	7.3152e-49
Itga9	3.48844e-53	0.75535	0.36	0.084	9.14844e-49
Wls	4.18188e-53	0.697712	0.388	0.096	1.0967e-48
Mob2	6.37575e-53	0.655578	0.502	0.153	1.67204e-48
Calm1	2.45113e-52	-0.703194	0.9	0.865	6.42809e-48
Tspan6	4.78164e-52	0.544124	0.556	0.172	1.25398e-47
Junb	2.02074e-51	-1.69061	0.522	0.719	5.2994e-47
Ttc28	3.34766e-51	0.634883	0.412	0.11	8.77924e-47
P4hb	3.64127e-51	0.692958	0.528	0.19	9.54922e-47
Rcn1	3.83924e-51	0.585824	0.418	0.108	1.00684e-46
Aldh2	5.13302e-51	0.508085	0.778	0.326	1.34613e-46
Capg	9.24365e-51	0.570259	0.406	0.103	2.42415e-46
Nfib	1.28928e-50	0.563742	0.76	0.334	3.38114e-46
Eif1	9.26343e-50	-0.786541	0.982	0.972	2.42933e-45
Timp4	9.34908e-50	-1.79901	0.052	0.395	2.4518e-45
Mgll	1.35268e-49	-1.41227	0.19	0.513	3.5474e-45
Tgm2	2.0589e-49	0.582764	0.718	0.309	5.39946e-45
Tcf25	2.31919e-49	0.578913	0.58	0.212	6.08208e-45
Ubc	2.66885e-49	-1.14077	0.844	0.873	6.99907e-45
8430408G22Rik	4.56734e-49	-2.18303	0.04	0.38	1.19778e-44
Dst	5.59012e-49	0.566758	0.594	0.222	1.46601e-44
Dusp1	3.03377e-48	-1.27257	0.628	0.737	7.95606e-44
Fam63b	5.59862e-48	0.648834	0.424	0.123	1.46824e-43
Tmod3	6.66301e-48	0.590412	0.578	0.216	1.74737e-43
Gaa	7.69958e-48	0.606521	0.334	0.075	2.01921e-43
Ahnak	1.26433e-47	0.515654	0.824	0.38	3.3157e-43
Ackr3	3.53466e-47	0.613192	0.44	0.127	9.26965e-43
Plxna4	4.15516e-47	0.584633	0.258	0.042	1.08969e-42
Ephx1	6.35168e-47	0.508302	0.514	0.163	1.66573e-42
Anxa3	1.02747e-46	0.487357	0.81	0.362	2.69454e-42
Tgoln1	1.17645e-46	0.593826	0.536	0.196	3.08524e-42
Ctsf	1.19908e-46	0.612983	0.318	0.068	3.14459e-42
Pkd1	1.31949e-46	0.612907	0.31	0.065	3.46036e-42
Lima1	1.75524e-46	0.581081	0.49	0.161	4.60313e-42
Ano6	1.89677e-46	0.613227	0.456	0.147	4.97427e-42
Nrip1	2.27933e-46	0.640442	0.344	0.082	5.97755e-42
B4galt1	3.39381e-46	0.648121	0.414	0.127	8.90026e-42
Fam198b	6.46915e-46	0.552016	0.454	0.141	1.69653e-41
Itpr2	7.52404e-46	0.631608	0.358	0.093	1.97318e-41
Gimap6	8.49852e-46	-1.27225	0.256	0.541	2.22874e-41
Lrrc32	9.01604e-46	0.566872	0.382	0.101	2.36446e-41
Clstn1	1.15809e-45	0.585187	0.416	0.119	3.0371e-41
Flt1	1.20245e-45	-1.37412	0.174	0.482	3.15342e-41
Nucb1	1.20685e-45	0.575773	0.532	0.192	3.16496e-41
Icam1	2.53249e-45	0.512718	0.402	0.109	6.64146e-41
Adk	3.26153e-45	0.540756	0.264	0.046	8.55337e-41
Nucb2	3.85375e-45	0.567851	0.354	0.087	1.01065e-40
Pbx1	5.44275e-45	0.572844	0.494	0.165	1.42736e-40
Tmbim1	1.06728e-44	0.581157	0.48	0.159	2.79894e-40
Tcf4	1.09137e-44	-1.09411	0.36	0.6	2.86211e-40
Ecm1	1.23079e-44	0.658994	0.374	0.104	3.22774e-40
Nedd4	1.50292e-44	0.526256	0.69	0.291	3.9414e-40
Itgb1	1.6346e-44	0.511002	0.794	0.388	4.28674e-40
Hmgn3	1.68108e-44	0.567639	0.362	0.092	4.40863e-40
Creb3l2	2.32186e-44	0.609692	0.304	0.066	6.08908e-40
Emp1	3.69287e-44	0.590602	0.462	0.157	9.68455e-40
Qsox1	3.8954e-44	0.711082	0.402	0.125	1.02157e-39
Eif4b	4.93802e-44	0.560867	0.458	0.148	1.295e-39
Meis2	6.59851e-44	0.666311	0.316	0.078	1.73046e-39
Mgst1	1.357e-43	0.394435	0.616	0.228	3.55873e-39
Gm42418	2.36073e-43	0.489559	0.786	0.339	6.19102e-39
Zbtb4	4.45184e-43	0.578537	0.34	0.088	1.1675e-38
Adipor2	4.58216e-43	0.597508	0.454	0.149	1.20167e-38
Ebf1	5.44285e-43	-1.44801	0.122	0.437	1.42739e-38
H3f3b	7.76632e-43	-0.769227	0.904	0.878	2.03672e-38
Trim47	8.10302e-43	0.499768	0.636	0.254	2.12502e-38
Thrsp	9.17017e-43	-1.41724	0.048	0.358	2.40488e-38
S100a6	9.64185e-43	0.256051	0.874	0.447	2.52858e-38
Rrbp1	9.64921e-43	0.532606	0.634	0.28	2.53051e-38
2019-03-02	1.56316e-42	0.556704	0.35	0.089	4.0994e-38
F2r	1.74839e-42	0.584345	0.422	0.132	4.58514e-38
Gm2a	2.80089e-42	0.58402	0.346	0.094	7.34534e-38
Kctd10	6.82486e-42	0.536133	0.518	0.189	1.78982e-37
Nxn	7.55929e-42	0.591193	0.368	0.105	1.98242e-37
Elmo1	9.98311e-42	0.589096	0.342	0.091	2.61807e-37
Skil	1.15139e-41	0.60546	0.424	0.141	3.01952e-37
Smad7	1.18298e-41	0.605453	0.39	0.121	3.10237e-37
Crim1	1.25991e-41	0.430331	0.714	0.316	3.3041e-37
Sgms1	1.3396e-41	0.554057	0.584	0.239	3.51309e-37
Tnfaip8	1.98471e-41	0.497055	0.352	0.092	5.20489e-37
Pfn1	1.99269e-41	-1.0312	0.498	0.713	5.22584e-37
Cd9	2.15347e-41	0.252362	0.912	0.441	5.64747e-37
Arrb1	3.12923e-41	0.585904	0.272	0.057	8.20641e-37
Cttnbp2nl	4.4427e-41	0.593801	0.358	0.105	1.1651e-36
Zbtb20	7.54001e-41	0.469188	0.804	0.374	1.97737e-36
Creb5	7.59491e-41	0.53876	0.284	0.06	1.99177e-36
Nfic	7.71367e-41	0.586032	0.428	0.146	2.02291e-36
Adh1	9.11733e-41	0.611946	0.422	0.135	2.39102e-36
Tpm1	1.11796e-40	0.512208	0.572	0.23	2.93186e-36
Dcn	1.13794e-40	0.557692	0.634	0.273	2.98424e-36
Hfe	1.16845e-40	0.516607	0.358	0.097	3.06425e-36
Crtap	1.60749e-40	0.559212	0.322	0.081	4.21565e-36
Hnrnpa1	1.9094e-40	0.498875	0.506	0.173	5.00741e-36
Lap3	2.27721e-40	0.534949	0.274	0.058	5.97199e-36
Ctla2a	2.47328e-40	-1.15286	0.256	0.556	6.48618e-36
Spint2	2.99147e-40	0.5123	0.382	0.11	7.84512e-36
Grn	4.29957e-40	0.470604	0.642	0.275	1.12756e-35
Tns2	6.34932e-40	0.485909	0.39	0.111	1.66511e-35
Nbl1	7.90328e-40	0.556625	0.262	0.054	2.07264e-35
Cpd	8.36216e-40	0.568745	0.456	0.161	2.19298e-35
Pdcd4	1.54039e-39	0.5955	0.42	0.146	4.03968e-35
Lpl	1.83439e-39	-1.5858	0.042	0.331	4.81068e-35
Calr	2.00521e-39	0.464211	0.696	0.315	5.25867e-35
Myh9	2.65922e-39	0.520908	0.522	0.213	6.9738e-35
Net1	2.75763e-39	0.545169	0.354	0.098	7.23188e-35
Cald1	3.04161e-39	0.471456	0.63	0.272	7.97662e-35
Vkorc1	3.2529e-39	0.427874	0.53	0.196	8.53074e-35
Sptan1	3.33705e-39	0.449247	0.516	0.18	8.75141e-35
Pgm5	3.36296e-39	0.509459	0.254	0.051	8.81936e-35
Stmn2	3.73738e-39	0.343276	0.514	0.177	9.80127e-35
Mkl2	6.15717e-39	0.54897	0.476	0.174	1.61472e-34
St3gal5	8.65606e-39	0.599875	0.296	0.073	2.27005e-34
Aida	9.21706e-39	0.525885	0.4	0.128	2.41717e-34
Tnfaip2	1.21067e-38	0.59263	0.296	0.076	3.17498e-34
Tsc22d3	1.24011e-38	0.437766	0.74	0.343	3.25219e-34
Sptssa	1.35401e-38	0.43373	0.678	0.27	3.5509e-34
Mfsd6	1.51798e-38	0.505761	0.258	0.053	3.98089e-34
Slmap	1.53083e-38	0.618534	0.318	0.089	4.0146e-34
Herc2	1.66209e-38	0.578032	0.364	0.114	4.35884e-34
Nrp2	1.94172e-38	-1.19921	0.004	0.278	5.09216e-34
Scn1b	2.43432e-38	0.579285	0.3	0.077	6.384e-34
Bnip2	2.76117e-38	0.47522	0.608	0.256	7.24117e-34
Nek7	3.86451e-38	0.580456	0.34	0.099	1.01347e-33
9430020K01Rik	3.96829e-38	0.522969	0.514	0.201	1.04068e-33
Nhsl2	4.44057e-38	0.574484	0.26	0.058	1.16454e-33
Sp110	5.61666e-38	0.466903	0.412	0.135	1.47297e-33
Anxa1	5.74209e-38	0.541703	0.352	0.103	1.50586e-33
Rras	6.74934e-38	0.501916	0.488	0.189	1.77001e-33
Gm26917	6.88001e-38	0.444213	0.35	0.094	1.80428e-33
Pdlim5	8.13338e-38	0.534101	0.376	0.12	2.13298e-33
Actn4	1.42679e-37	0.462235	0.672	0.31	3.74177e-33
Canx	1.65865e-37	0.506053	0.58	0.249	4.34981e-33
She	2.16793e-37	0.530532	0.396	0.128	5.68541e-33
Fkbp2	2.2169e-37	0.549712	0.404	0.136	5.81383e-33
Ecm2	2.52268e-37	0.458747	0.396	0.123	6.61573e-33
Gsn	3.03002e-37	0.381626	0.85	0.451	7.94622e-33
Csde1	3.95041e-37	0.507836	0.578	0.255	1.036e-32
Tmem238	4.56683e-37	0.390152	0.388	0.114	1.19765e-32
Pde2a	5.21405e-37	-1.11595	0.004	0.27	1.36739e-32
Ptprr	5.85155e-37	0.457657	0.378	0.112	1.53457e-32
Gas6	6.94639e-37	0.501381	0.636	0.285	1.82169e-32
Rock2	6.95826e-37	0.531874	0.432	0.158	1.8248e-32
Fam129b	9.0575e-37	0.498828	0.286	0.071	2.37533e-32
Bhlhe40	1.20464e-36	0.498465	0.316	0.084	3.15916e-32
1110008F13Rik	1.45662e-36	0.398582	0.428	0.142	3.81999e-32
Pla2g16	1.81466e-36	0.408972	0.438	0.146	4.75894e-32
Scarb2	1.91791e-36	0.500421	0.398	0.13	5.02972e-32
Col1a1	5.31816e-36	0.55443	0.314	0.086	1.39469e-31
Eif4g2	5.61159e-36	0.451486	0.678	0.317	1.47164e-31
Fmo5	6.65818e-36	0.448951	0.272	0.063	1.74611e-31
Glmp	7.47966e-36	0.366041	0.494	0.17	1.96154e-31
Ptms	8.63858e-36	0.412672	0.764	0.385	2.26547e-31
1810011O10Rik	8.94084e-36	-1.36191	0.17	0.429	2.34474e-31
Ftl1	9.84756e-36	-0.571871	0.992	0.953	2.58252e-31
Nfe2l1	1.06418e-35	0.467989	0.504	0.205	2.7908e-31
Srpr	1.12047e-35	0.500226	0.454	0.17	2.93842e-31
Ptprm	1.22482e-35	0.474096	0.356	0.109	3.21208e-31
Serinc3	1.24759e-35	0.42059	0.912	0.531	3.2718e-31
Ly6e	1.32386e-35	-0.573035	0.936	0.877	3.47181e-31
Pkm	1.46651e-35	0.415131	0.598	0.232	3.84592e-31
Il11ra1	1.60871e-35	0.470721	0.358	0.108	4.21884e-31
Svil	1.67646e-35	0.576436	0.306	0.087	4.39651e-31
Ctsd	1.75783e-35	0.407406	0.77	0.382	4.6099e-31
Nt5c3	2.77358e-35	0.466489	0.288	0.073	7.2737e-31
Reep5	2.97259e-35	0.365182	0.664	0.302	7.79562e-31
Tmem176b	3.37908e-35	0.279308	0.696	0.302	8.86165e-31
Nap1l1	3.68586e-35	0.468428	0.458	0.171	9.66616e-31
Glud1	4.94679e-35	0.47134	0.494	0.194	1.2973e-30
Dennd5b	5.84154e-35	0.463721	0.424	0.151	1.53194e-30
Ptp4a2	9.46203e-35	0.526321	0.496	0.204	2.48142e-30
Ehbp1l1	1.02352e-34	0.453782	0.256	0.059	2.68418e-30
Cry2	1.068e-34	0.489171	0.252	0.057	2.80084e-30
Man1a	1.09467e-34	0.582223	0.28	0.074	2.87076e-30
Edn1	1.14807e-34	0.355805	0.37	0.113	3.01082e-30
AY036118	1.41255e-34	0.421034	0.394	0.123	3.70442e-30
Eif3i	1.65259e-34	0.439387	0.53	0.21	4.33392e-30
Rtn4	1.9036e-34	0.485626	0.582	0.257	4.9922e-30
2019-03-07	2.10757e-34	0.467514	0.254	0.057	5.5271e-30
Ppp1r2	2.69899e-34	-0.990868	0.426	0.596	7.07811e-30
Selt	4.53406e-34	0.433747	0.356	0.106	1.18906e-29
Ier2	9.51189e-34	-1.30925	0.61	0.697	2.49449e-29
Serinc1	1.03545e-33	0.407494	0.64	0.289	2.71546e-29
Hsp90b1	1.16878e-33	0.384495	0.754	0.368	3.06514e-29
Fgl2	1.25381e-33	0.308501	0.288	0.072	3.28813e-29
Eef1b2	1.61201e-33	0.455697	0.722	0.368	4.22749e-29
Atp6ap1	1.78356e-33	0.396366	0.552	0.233	4.6774e-29
2019-09-15	1.9332e-33	-1.07444	0.086	0.369	5.06981e-29
Fscn1	1.96028e-33	-1.20967	0.006	0.251	5.14084e-29
Klf3	2.24813e-33	0.434086	0.536	0.222	5.89573e-29
Mfap4	2.40226e-33	0.496919	0.28	0.073	6.29993e-29
Cdkn1a	3.16237e-33	-1.28936	0.266	0.497	8.29332e-29
Sema3f	3.4144e-33	0.580876	0.284	0.082	8.95425e-29
Lmcd1	3.87655e-33	0.447692	0.508	0.201	1.01663e-28
Luc7l2	5.20524e-33	0.385689	0.716	0.337	1.36507e-28
Apold1	6.40152e-33	-1.25824	0.012	0.256	1.6788e-28
Igfbp4	7.51118e-33	0.519554	0.48	0.194	1.96981e-28
Hexb	8.25408e-33	0.512928	0.404	0.154	2.16463e-28
Rexo2	8.34868e-33	0.385874	0.51	0.203	2.18944e-28
Tmtc1	8.40791e-33	0.489531	0.258	0.065	2.20497e-28
Tmem30a	8.87556e-33	0.410772	0.584	0.265	2.32762e-28
Tm7sf3	8.90835e-33	0.422931	0.262	0.065	2.33621e-28
Gata2	9.05681e-33	0.392955	0.448	0.167	2.37515e-28
Ccni	9.25317e-33	0.522728	0.39	0.144	2.42664e-28
2019-09-04	1.10929e-32	-1.35906	0.024	0.272	2.90912e-28
Gls	1.38758e-32	0.47018	0.396	0.139	3.63893e-28
Plxna2	1.5092e-32	0.492576	0.372	0.13	3.95788e-28
Eef1d	1.87871e-32	0.438364	0.736	0.37	4.92691e-28
Per3	3.0781e-32	0.512252	0.326	0.1	8.07231e-28
1110008P14Rik	3.09819e-32	0.471426	0.306	0.089	8.12502e-28
Chp1	3.1332e-32	0.406997	0.258	0.062	8.21681e-28
Ybx3	3.69797e-32	0.452959	0.264	0.066	9.69792e-28
Emilin1	4.36461e-32	0.467061	0.314	0.096	1.14462e-27
Cd200	4.9314e-32	-0.782653	0.788	0.745	1.29326e-27
Fmo2	5.39124e-32	0.542977	0.38	0.132	1.41385e-27
Prdx5	5.97425e-32	0.395686	0.49	0.199	1.56675e-27
Tmem184b	6.84094e-32	0.519653	0.344	0.118	1.79404e-27
Tmed4	7.28413e-32	0.400061	0.408	0.142	1.91026e-27
Esyt2	7.40109e-32	0.526886	0.298	0.089	1.94094e-27
Atp1a1	8.42898e-32	0.416435	0.522	0.223	2.2105e-27
Npc2	9.01994e-32	0.389844	0.72	0.354	2.36548e-27
Fundc2	9.27539e-32	0.414444	0.5	0.203	2.43247e-27
Rsad2	9.33653e-32	-1.36051	0.016	0.254	2.4485e-27
Scd2	1.06955e-31	0.543445	0.272	0.075	2.8049e-27
Ssr3	1.25205e-31	0.448752	0.428	0.166	3.2835e-27
Ankrd46	1.28322e-31	0.446196	0.31	0.092	3.36523e-27
Eea1	1.68788e-31	0.467423	0.322	0.104	4.42646e-27
H2-Q4	2.12037e-31	0.377635	0.674	0.318	5.56068e-27
Id3	2.15661e-31	-0.82339	0.922	0.842	5.6557e-27
Parva	2.9042e-31	0.445177	0.294	0.087	7.61626e-27
Hspa1a	3.01541e-31	-2.06438	0.26	0.474	7.90791e-27
Ghr	3.18299e-31	0.499551	0.27	0.073	8.34739e-27
Pkig	3.19632e-31	0.397215	0.412	0.149	8.38234e-27
Prdx4	3.76663e-31	0.321978	0.514	0.205	9.87798e-27
Cdc42ep5	3.91339e-31	0.438114	0.272	0.072	1.02629e-26
H2-Q7	3.9677e-31	0.322809	0.692	0.299	1.04053e-26
Dnajb4	4.84088e-31	0.491763	0.292	0.085	1.26952e-26
Cyyr1	5.09401e-31	-1.08767	0.108	0.366	1.3359e-26
Ushbp1	7.20465e-31	-1.12862	0.152	0.404	1.88942e-26
Ppia	9.58352e-31	-0.559636	0.984	0.961	2.51328e-26
9930111J21Rik2	9.70686e-31	0.423905	0.262	0.068	2.54562e-26
Prdx6	1.12317e-30	0.349115	0.44	0.165	2.94552e-26
Rcn2	1.42955e-30	0.381203	0.478	0.195	3.74899e-26
Slc29a1	1.54088e-30	0.317763	0.472	0.18	4.04096e-26
Gnb2l1	1.97937e-30	0.387707	0.78	0.424	5.1909e-26
Clcn3	2.01373e-30	0.552793	0.262	0.073	5.281e-26
Kdsr	2.13796e-30	0.458867	0.298	0.091	5.6068e-26
H13	2.21896e-30	0.416235	0.45	0.18	5.81922e-26
Glg1	3.37909e-30	0.485088	0.312	0.103	8.86166e-26
Notch1	3.46667e-30	0.423026	0.474	0.204	9.09133e-26
Lrpap1	3.81276e-30	0.379633	0.492	0.202	9.99895e-26
Arf3	4.26754e-30	0.430758	0.36	0.123	1.11916e-25
Lgals1	4.98433e-30	0.347023	0.646	0.294	1.30714e-25
Itga6	5.36859e-30	-1.07627	0.032	0.269	1.40791e-25
Maff	5.65557e-30	0.400845	0.28	0.078	1.48317e-25
Rnh1	6.6053e-30	0.409804	0.444	0.173	1.73224e-25
Igtp	7.79229e-30	0.465677	0.316	0.1	2.04353e-25
Slc6a6	1.15032e-29	-1.26852	0.036	0.271	3.01671e-25
Col3a1	2.04224e-29	0.424898	0.408	0.153	5.35577e-25
Ets1	2.2119e-29	-1.11476	0.084	0.327	5.80071e-25
Hmgn2	2.35679e-29	0.420525	0.35	0.123	6.18068e-25
Sel1l	2.67283e-29	0.483399	0.258	0.074	7.00949e-25
Gstt1	2.82144e-29	0.315576	0.368	0.125	7.39921e-25
Dynll1	3.20285e-29	-0.691735	0.822	0.808	8.39947e-25
Tcf7l2	4.74874e-29	0.476923	0.332	0.115	1.24536e-24
Cfl1	4.76957e-29	-0.690069	0.77	0.78	1.25082e-24
Mfge8	4.92911e-29	0.350318	0.688	0.322	1.29266e-24
Ddost	6.27016e-29	0.359207	0.518	0.222	1.64435e-24
Fkbp7	8.26109e-29	0.386414	0.348	0.122	2.16647e-24
Wdr26	8.4632e-29	0.377092	0.484	0.201	2.21947e-24
Smim7	9.289e-29	0.344259	0.372	0.126	2.43604e-24
Eif3e	1.0592e-28	0.345807	0.648	0.303	2.77775e-24
Epas1	1.06732e-28	0.32018	0.81	0.435	2.79904e-24
Pbxip1	1.37425e-28	0.440135	0.292	0.09	3.60398e-24
Prkcsh	1.39739e-28	0.433921	0.284	0.086	3.66466e-24
Hes1	1.53584e-28	-1.32486	0.404	0.589	4.02775e-24
Hdlbp	1.93436e-28	0.497495	0.32	0.112	5.07285e-24
Uap1	1.94853e-28	0.372542	0.36	0.127	5.11002e-24
Tspan4	2.00382e-28	0.347557	0.598	0.263	5.25503e-24
Scarb1	2.0241e-28	-1.17387	0.06	0.291	5.30821e-24
Ogt	2.24312e-28	0.415189	0.402	0.154	5.88258e-24
Tmed3	2.8593e-28	0.385088	0.46	0.187	7.49851e-24
Ggh	3.37959e-28	0.351748	0.378	0.138	8.86298e-24
Eif3h	4.67605e-28	0.332753	0.792	0.416	1.22629e-23
Cpne3	5.05287e-28	0.408555	0.392	0.15	1.32512e-23
Jun	6.02691e-28	-1.22028	0.666	0.704	1.58056e-23
Cd164	7.0683e-28	0.465649	0.394	0.164	1.85366e-23
Rasip1	7.63834e-28	0.352095	0.638	0.314	2.00316e-23
Manf	7.73947e-28	0.332914	0.526	0.23	2.02968e-23
Atp2b4	7.97498e-28	0.495072	0.314	0.111	2.09144e-23
Eif2a	8.36995e-28	0.363373	0.296	0.092	2.19502e-23
Agpat4	8.47451e-28	0.429057	0.298	0.096	2.22244e-23
Pdlim4	8.54043e-28	0.456315	0.262	0.075	2.23973e-23
Spag9	1.09651e-27	0.396996	0.464	0.202	2.87559e-23
Mesdc2	1.15084e-27	0.379538	0.312	0.102	3.01809e-23
Serpinb6a	1.21313e-27	0.347608	0.646	0.312	3.18143e-23
Utrn	1.81408e-27	0.401174	0.494	0.215	4.75741e-23
Kank3	1.90305e-27	-0.985825	0.256	0.464	4.99074e-23
Actg1	2.01645e-27	-0.709907	0.938	0.878	5.28814e-23
Gpx1	2.2822e-27	0.253618	0.828	0.451	5.98506e-23
Itm2c	2.35399e-27	0.323755	0.528	0.232	6.17334e-23
Pigyl	2.93569e-27	0.406006	0.302	0.098	7.69884e-23
Creg1	2.97137e-27	0.310236	0.304	0.096	7.79241e-23
Lman1	3.23918e-27	0.408456	0.398	0.159	8.49475e-23
Inpp1	3.51187e-27	0.327538	0.368	0.13	9.20988e-23
Hbb-bt	3.59839e-27	0.308216	0.458	0.182	9.43679e-23
Stk11	3.88928e-27	0.360895	0.35	0.125	1.01996e-22
Thra	4.42443e-27	0.367991	0.352	0.126	1.16031e-22
Socs3	5.35732e-27	-1.37846	0.066	0.29	1.40496e-22
Anxa7	5.48442e-27	0.368462	0.49	0.212	1.43829e-22
Atp5j	5.71508e-27	-0.639602	0.816	0.794	1.49878e-22
Morf4l2	6.41479e-27	0.389842	0.492	0.217	1.68228e-22
Vimp	6.59664e-27	0.349324	0.3	0.093	1.72997e-22
Gnai3	6.71692e-27	0.4015	0.364	0.136	1.76151e-22
Icam2	7.42967e-27	0.297086	0.862	0.482	1.94843e-22
Ccdc50	9.9863e-27	0.434083	0.292	0.097	2.61891e-22
Ttc3	1.04642e-26	0.454464	0.314	0.11	2.74424e-22
Atpif1	1.34127e-26	0.309472	0.654	0.324	3.51747e-22
Pura	1.50764e-26	0.434921	0.42	0.178	3.95379e-22
Rhob	1.9005e-26	0.296221	0.744	0.411	4.98406e-22
Tns1	2.01498e-26	0.391936	0.634	0.313	5.2843e-22
Ifitm2	2.12344e-26	-0.552059	0.96	0.896	5.56871e-22
Rtn3	2.5782e-26	0.375396	0.506	0.234	6.76133e-22
Serping1	2.66926e-26	0.412694	0.334	0.12	7.00014e-22
Cdc42bpa	2.69719e-26	0.429201	0.324	0.118	7.07338e-22
Npm1	2.84826e-26	0.372505	0.73	0.398	7.46955e-22
Rpn2	3.01297e-26	0.353135	0.576	0.265	7.9015e-22
Rnf11	3.54014e-26	0.401155	0.292	0.099	9.28403e-22
Pja2	3.75674e-26	0.364902	0.312	0.107	9.85205e-22
Tma7	3.85381e-26	0.311487	0.67	0.313	1.01066e-21
Ctnnb1	3.87177e-26	0.318524	0.706	0.375	1.01537e-21
Smim10l1	3.92109e-26	0.33534	0.438	0.172	1.02831e-21
Fzd6	3.94425e-26	0.373279	0.262	0.078	1.03438e-21
Gm10020	4.01691e-26	0.321796	0.342	0.118	1.05343e-21
Cbx6	4.24507e-26	0.439875	0.262	0.082	1.11327e-21
Nckap1	4.48243e-26	0.423109	0.342	0.128	1.17552e-21
Chd4	4.70514e-26	0.460446	0.332	0.127	1.23392e-21
Lmna	5.05952e-26	0.326708	0.482	0.213	1.32686e-21
Thbd	5.32608e-26	0.37472	0.526	0.249	1.39677e-21
Setd3	5.46502e-26	0.338674	0.304	0.103	1.4332e-21
Rab1a	6.25203e-26	0.290014	0.472	0.19	1.63959e-21
Dynlt3	6.82909e-26	0.314716	0.48	0.206	1.79093e-21
Fbxo9	9.33591e-26	0.400236	0.27	0.084	2.44834e-21
Egr1	1.18177e-25	-1.21106	0.308	0.497	3.09919e-21
Os9	1.43709e-25	0.426903	0.37	0.147	3.76877e-21
Jag1	1.88416e-25	0.411396	0.278	0.091	4.94122e-21
Adcy4	2.23328e-25	0.394443	0.366	0.143	5.85678e-21
Dock6	2.49919e-25	0.433128	0.308	0.111	6.55413e-21
Hmgn1	3.81225e-25	0.349487	0.488	0.218	9.99764e-21
Ccser2	3.89574e-25	0.30055	0.338	0.117	1.02166e-20
Cox7a2l	3.98082e-25	0.309813	0.802	0.444	1.04397e-20
Skap2	4.8232e-25	0.371756	0.358	0.138	1.26488e-20
Plbd2	5.02058e-25	0.3965	0.272	0.088	1.31665e-20
1500011K16Rik	5.46889e-25	0.275896	0.342	0.123	1.43422e-20
Rtcb	5.50709e-25	0.326252	0.302	0.099	1.44423e-20
Ppig	5.63532e-25	0.38453	0.422	0.185	1.47786e-20
Stx4a	6.66121e-25	0.36817	0.336	0.126	1.7469e-20
Ppp1r12c	6.96615e-25	0.466171	0.254	0.081	1.82687e-20
Gm6483	7.49102e-25	0.311465	0.284	0.089	1.96452e-20
Eif3c	7.5101e-25	0.373518	0.45	0.201	1.96952e-20
Mydgf	8.3066e-25	0.251728	0.408	0.154	2.1784e-20
Esam	1.03356e-24	-0.594555	0.77	0.718	2.7105e-20
Pcmtd1	1.08281e-24	0.342924	0.444	0.193	2.83968e-20
Slirp	1.25173e-24	0.260185	0.51	0.213	3.28267e-20
S100a11	1.25298e-24	0.281506	0.938	0.573	3.28594e-20
Cped1	1.27178e-24	0.280906	0.358	0.129	3.33523e-20
Tmem234	1.54814e-24	0.26105	0.554	0.241	4.05999e-20
Map3k6	1.97596e-24	0.485359	0.266	0.09	5.18196e-20
Atp1b3	2.48372e-24	0.380107	0.49	0.228	6.51355e-20
Anapc5	3.06372e-24	0.359933	0.44	0.191	8.03461e-20
Huwe1	3.17652e-24	0.442644	0.286	0.103	8.33041e-20
Msn	3.30136e-24	0.307602	0.688	0.356	8.65783e-20
Cracr2b	3.32318e-24	0.298673	0.59	0.267	8.71505e-20
Pdlim7	3.82196e-24	0.402064	0.32	0.12	1.00231e-19
Ssr1	4.2062e-24	0.414443	0.436	0.198	1.10307e-19
Cers5	4.29319e-24	0.292435	0.34	0.122	1.12589e-19
Eif5b	4.44393e-24	0.288004	0.464	0.206	1.16542e-19
Serpinf1	4.81565e-24	0.385153	0.296	0.103	1.26291e-19
Mndal	6.07879e-24	-1.03612	0.136	0.354	1.59416e-19
Ctnnbip1	7.07182e-24	-1.08919	0.114	0.323	1.85458e-19
Tspan3	8.08274e-24	0.398498	0.312	0.116	2.1197e-19
Atp6ap2	8.54273e-24	0.318547	0.408	0.171	2.24033e-19
Psmb4	9.17265e-24	0.326703	0.51	0.245	2.40553e-19
Efcab14	1.20382e-23	0.314262	0.262	0.082	3.15702e-19
Wbp2	1.41885e-23	0.313865	0.386	0.159	3.72094e-19
Pdgfd	1.60539e-23	0.33833	0.3	0.107	4.21013e-19
Sqrdl	1.74944e-23	0.297537	0.326	0.12	4.5879e-19
Fuca1	1.78612e-23	0.34979	0.414	0.18	4.6841e-19
Btg1	1.8666e-23	-1.0661	0.428	0.562	4.89516e-19
Sdf4	2.0328e-23	0.315985	0.574	0.281	5.33103e-19
Cers4	2.08822e-23	0.26206	0.332	0.118	5.47635e-19
Camk2n1	2.25726e-23	0.404985	0.278	0.098	5.91967e-19
Anxa11	2.36116e-23	0.303407	0.37	0.146	6.19214e-19
Dnaja1	2.36919e-23	-1.00804	0.506	0.603	6.21321e-19
Grasp	2.61677e-23	0.37149	0.394	0.168	6.86248e-19
Magt1	2.82945e-23	0.429309	0.302	0.112	7.42022e-19
Cltc	2.92379e-23	0.373628	0.41	0.184	7.66764e-19
Zmat2	2.94371e-23	0.366261	0.342	0.136	7.71988e-19
Zfp36l2	3.61044e-23	0.323138	0.38	0.155	9.46837e-19
Ptma	3.92908e-23	-0.586088	0.95	0.907	1.0304e-18
2900026A02Rik	4.87345e-23	0.301876	0.47	0.209	1.27806e-18
Cltb	5.48968e-23	0.25758	0.604	0.302	1.43967e-18
Id1	7.35383e-23	-1.08531	0.692	0.689	1.92854e-18
Aqp1	8.16436e-23	-1.51296	0.276	0.444	2.1411e-18
Stx7	8.28798e-23	0.303464	0.396	0.166	2.17352e-18
Bola2	8.72134e-23	0.308247	0.414	0.175	2.28717e-18
Tceal8	9.49502e-23	0.28914	0.352	0.139	2.49007e-18
Rasgrf2	9.77823e-23	0.38015	0.252	0.084	2.56434e-18
Pdia3	1.06126e-22	0.301048	0.756	0.416	2.78316e-18
Anp32b	1.06403e-22	0.298118	0.492	0.235	2.79043e-18
Hyal2	1.09875e-22	0.276292	0.412	0.17	2.88147e-18
Copz2	1.26207e-22	0.284578	0.376	0.151	3.30979e-18
Tbc1d10a	1.40774e-22	0.39097	0.26	0.087	3.69181e-18
Pcm1	1.84288e-22	0.386745	0.28	0.102	4.83295e-18
Zfr	2.13686e-22	0.403867	0.296	0.112	5.60392e-18
Adam15	2.61727e-22	0.286226	0.546	0.266	6.8638e-18
Hnrnpul2	2.71444e-22	0.41133	0.27	0.097	7.11863e-18
Efnb2	2.81176e-22	0.362689	0.36	0.15	7.37384e-18
Cnih1	2.96013e-22	0.289137	0.326	0.121	7.76293e-18
Podxl	2.99353e-22	0.301121	0.564	0.287	7.85053e-18
Ap2b1	3.04184e-22	0.355027	0.326	0.13	7.97722e-18
Ctnnd1	4.10883e-22	0.340614	0.338	0.137	1.07754e-17
Cdc42ep3	5.41131e-22	0.30056	0.504	0.239	1.41912e-17
Lpp	5.56446e-22	0.403489	0.292	0.112	1.45928e-17
Tob2	5.72276e-22	0.372212	0.266	0.094	1.50079e-17
Plscr4	6.17885e-22	0.309792	0.344	0.137	1.6204e-17
Gbp4	6.53081e-22	0.339186	0.336	0.132	1.7127e-17
Dhrs3	7.42666e-22	-1.05247	0.22	0.401	1.94764e-17
Tor1aip1	7.59772e-22	0.333343	0.408	0.189	1.9925e-17
Tcp1	8.2886e-22	0.308138	0.338	0.137	2.17369e-17
Pqlc1	9.04239e-22	0.319803	0.274	0.095	2.37137e-17
Map2k3	1.02937e-21	0.326237	0.312	0.119	2.69953e-17
Insig2	1.03599e-21	0.369858	0.28	0.103	2.71689e-17
Hdgf	1.16765e-21	0.310517	0.326	0.128	3.06216e-17
Sfr1	1.23873e-21	0.287976	0.494	0.241	3.24858e-17
Dag1	1.32221e-21	0.358951	0.252	0.087	3.4675e-17
Surf4	1.46505e-21	0.409235	0.252	0.089	3.84209e-17
Cux1	1.64641e-21	0.379445	0.262	0.094	4.31771e-17
Cbx5	1.71248e-21	0.363319	0.292	0.111	4.49097e-17
Kdelr2	2.23197e-21	0.409866	0.438	0.215	5.85333e-17
Stub1	2.34075e-21	0.254428	0.482	0.224	6.13863e-17
Stt3a	2.34814e-21	0.350693	0.326	0.134	6.15798e-17
Cyfip1	2.40329e-21	0.373781	0.32	0.131	6.30262e-17
Tram1	2.4083e-21	0.297161	0.438	0.202	6.31576e-17
Pdcd6ip	2.4309e-21	0.371563	0.338	0.141	6.37503e-17
Hist1h1c	2.44654e-21	0.338651	0.332	0.135	6.41604e-17
Etnk1	2.46155e-21	0.39092	0.31	0.125	6.45541e-17
Nptn	2.93593e-21	0.341944	0.35	0.148	7.69948e-17
Sf3b2	3.80217e-21	0.336762	0.446	0.22	9.9712e-17
Ddb1	4.02247e-21	0.342473	0.306	0.121	1.05489e-16
Fau	4.17111e-21	-0.411723	0.992	0.952	1.09387e-16
Tmx3	4.3736e-21	0.373827	0.328	0.135	1.14698e-16
Tmem219	4.71701e-21	0.310225	0.26	0.09	1.23704e-16
Gclm	5.26094e-21	0.320751	0.278	0.101	1.37968e-16
Ptp4a3	6.01083e-21	-0.979948	0.134	0.328	1.57634e-16
Ilk	6.27056e-21	0.299766	0.436	0.205	1.64446e-16
Rnf13	6.29019e-21	0.323044	0.32	0.127	1.6496e-16
Rhoj	6.71169e-21	0.305059	0.464	0.22	1.76014e-16
Pros1	7.02821e-21	0.365331	0.404	0.188	1.84315e-16
Tmed7	7.23567e-21	0.323049	0.338	0.137	1.89756e-16
Tpi1	7.91917e-21	0.321887	0.382	0.166	2.0768e-16
Map7d1	8.17643e-21	0.25506	0.346	0.137	2.14427e-16
Coro1c	8.44029e-21	0.337916	0.298	0.115	2.21347e-16
Maged1	9.53283e-21	0.34818	0.284	0.106	2.49999e-16
Tmem204	1.01228e-20	-1.05612	0.074	0.259	2.65471e-16
Erg	1.04675e-20	0.377556	0.314	0.13	2.74511e-16
Camk2d	1.05243e-20	0.342593	0.402	0.182	2.76001e-16
Tmem88	1.17155e-20	-0.901812	0.096	0.289	3.07238e-16
Tmed2	1.28241e-20	0.287652	0.614	0.329	3.36311e-16
Acer2	1.29234e-20	0.451724	0.28	0.111	3.38916e-16
Zc3h7a	1.32298e-20	0.398339	0.264	0.097	3.46952e-16
Copb1	1.37148e-20	0.324483	0.334	0.138	3.5967e-16
G3bp2	1.52772e-20	0.341689	0.384	0.17	4.00646e-16
Ncl	1.69976e-20	0.27668	0.562	0.299	4.45761e-16
Lasp1	2.46512e-20	0.374368	0.324	0.139	6.46477e-16
Pnisr	2.5495e-20	0.279577	0.356	0.145	6.68606e-16
Hif1a	2.75251e-20	0.379984	0.268	0.103	7.21845e-16
Caprin1	2.76485e-20	0.384601	0.324	0.139	7.25082e-16
Fbl	2.79996e-20	0.331294	0.264	0.096	7.3429e-16
Sgce	2.86926e-20	0.331544	0.26	0.093	7.52463e-16
Egfl7	3.05029e-20	-0.525434	0.924	0.845	7.99938e-16
Tpp1	3.69458e-20	0.352775	0.3	0.121	9.68903e-16
Gbp3	4.9174e-20	0.281081	0.306	0.12	1.28959e-15
Chchd2	5.26869e-20	-0.490706	0.9	0.82	1.38171e-15
Limch1	5.48106e-20	0.330701	0.376	0.169	1.43741e-15
Pigp	5.59021e-20	0.277555	0.402	0.18	1.46603e-15
Jund	6.37549e-20	-0.985162	0.644	0.681	1.67197e-15
Tcf12	6.43323e-20	0.339032	0.278	0.106	1.68712e-15
Amotl1	8.8206e-20	0.361504	0.338	0.148	2.3132e-15
Lman2	8.97455e-20	0.265049	0.398	0.178	2.35358e-15
Pebp1	9.13031e-20	0.275221	0.542	0.281	2.39442e-15
Pum2	1.0184e-19	0.336429	0.34	0.149	2.67076e-15
Kdelr1	1.19714e-19	0.253796	0.468	0.227	3.1395e-15
Xist	1.20613e-19	-0.818754	0.316	0.487	3.16306e-15
Tmed9	1.38548e-19	0.275466	0.646	0.347	3.63342e-15
Pold4	1.38632e-19	0.290734	0.282	0.107	3.63563e-15
Ifi203	1.56056e-19	-0.97795	0.124	0.313	4.09256e-15
Aes	1.71162e-19	0.27351	0.518	0.273	4.48872e-15
Spag7	1.78278e-19	0.285245	0.326	0.135	4.67535e-15
Clip1	1.91126e-19	0.372244	0.28	0.111	5.01229e-15
2210016L21Rik	1.92187e-19	0.277946	0.274	0.103	5.0401e-15
Swi5	2.00121e-19	0.259343	0.656	0.351	5.24817e-15
Psma4	2.04421e-19	0.281124	0.444	0.211	5.36093e-15
Uba1	2.49924e-19	0.317732	0.314	0.134	6.55425e-15
Pcmt1	3.10838e-19	0.300744	0.338	0.144	8.15173e-15
Cenpb	3.50457e-19	0.38804	0.284	0.116	9.19074e-15
Ctsb	3.96445e-19	0.254517	0.732	0.399	1.03968e-14
Srrm2	3.96707e-19	0.274521	0.58	0.323	1.04036e-14
Ddx17	4.15777e-19	0.325091	0.358	0.164	1.09037e-14
9530068E07Rik	4.8568e-19	0.346715	0.29	0.116	1.2737e-14
Arl1	6.09127e-19	0.264168	0.402	0.185	1.59744e-14
Myzap	6.50367e-19	0.274647	0.29	0.113	1.70559e-14
Dnaja2	6.51257e-19	0.306921	0.396	0.184	1.70792e-14
Clic4	6.81631e-19	0.265804	0.602	0.332	1.78758e-14
Polr2m	7.20918e-19	0.270175	0.386	0.176	1.89061e-14
Atf3	7.28355e-19	-1.55519	0.092	0.268	1.91011e-14
Eif4g1	1.01742e-18	0.369591	0.356	0.168	2.66817e-14
Sdha	1.11761e-18	0.266608	0.466	0.228	2.93093e-14
Morf4l1	1.16744e-18	0.270265	0.868	0.549	3.06161e-14
Hnrnpr	1.42163e-18	0.323403	0.34	0.152	3.72822e-14
Phip	1.43403e-18	0.36617	0.286	0.118	3.76074e-14
Tm9sf3	1.46076e-18	0.296786	0.426	0.209	3.83085e-14
Arhgef2	1.92448e-18	0.342859	0.31	0.132	5.04695e-14
Itpr1	2.23403e-18	0.3614	0.268	0.108	5.85874e-14
Acp1	2.27742e-18	0.281911	0.294	0.119	5.97254e-14
Fxyd6	2.6127e-18	0.251312	0.282	0.109	6.8518e-14
Anp32e	2.75145e-18	0.321801	0.268	0.106	7.21567e-14
Srp72	3.27269e-18	0.315466	0.258	0.101	8.58262e-14
Ucp2	3.85582e-18	-0.778738	0.082	0.259	1.01119e-13
Ash1l	4.00116e-18	0.277831	0.36	0.164	1.0493e-13
Acaa1a	4.97571e-18	0.276856	0.324	0.137	1.30488e-13
Mvp	6.27747e-18	0.264734	0.304	0.125	1.64627e-13
2810474O19Rik	9.3431e-18	0.293861	0.304	0.131	2.45023e-13
Fgd5	9.71962e-18	0.362094	0.318	0.146	2.54897e-13
Sparc	1.28732e-17	-0.556704	0.898	0.743	3.37601e-13
Npr1	1.33376e-17	0.308929	0.374	0.178	3.4978e-13
Ngfrap1	1.72044e-17	0.279591	0.258	0.1	4.51187e-13
Tnfsf12	1.92366e-17	0.343155	0.27	0.113	5.04481e-13
Ctso	1.97343e-17	0.305769	0.304	0.131	5.17532e-13
Vcl	2.40374e-17	0.278376	0.26	0.103	6.3038e-13
Add1	2.65767e-17	0.336332	0.3	0.134	6.96975e-13
Vat1	2.85774e-17	0.277272	0.364	0.173	7.49443e-13
Ddx6	3.00824e-17	0.299096	0.366	0.176	7.88911e-13
Dennd5a	3.3326e-17	0.319537	0.298	0.131	8.73975e-13
Evi5	3.8166e-17	0.265736	0.258	0.102	1.0009e-12
Lmbrd1	3.85187e-17	0.297661	0.322	0.144	1.01015e-12
Flii	4.14014e-17	0.330224	0.268	0.112	1.08575e-12
Matr3	4.19335e-17	0.252099	0.404	0.201	1.09971e-12
Smco4	4.87747e-17	-1.06396	0.238	0.377	1.27912e-12
Fam101b	5.16987e-17	-0.930077	0.164	0.332	1.3558e-12
Macf1	5.19807e-17	0.272076	0.418	0.213	1.36319e-12
Apoe	5.23933e-17	0.268307	0.96	0.718	1.37401e-12
Lyz2	5.30718e-17	0.346673	0.258	0.109	1.39181e-12
Lum	5.40723e-17	0.313614	0.256	0.102	1.41805e-12
Kitl	5.61426e-17	-0.811443	0.152	0.325	1.47234e-12
Hnrnpa0	7.04829e-17	0.334125	0.288	0.128	1.84841e-12
Rbms2	7.05501e-17	0.283607	0.254	0.101	1.85018e-12
Ptov1	7.15901e-17	0.269024	0.308	0.134	1.87745e-12
Erp44	7.31767e-17	0.258903	0.306	0.133	1.91906e-12
Abcf1	7.94781e-17	0.288664	0.306	0.137	2.08431e-12
Nfat5	9.12395e-17	0.315402	0.298	0.131	2.39276e-12
Gatsl3	1.02512e-16	0.302176	0.268	0.108	2.68837e-12
Wbp11	1.03649e-16	0.268948	0.266	0.11	2.7182e-12
Mycbp2	1.08813e-16	0.413124	0.284	0.13	2.85361e-12
Sh3bgrl	1.13971e-16	0.256572	0.494	0.265	2.98888e-12
Ik	1.26552e-16	0.315962	0.292	0.13	3.31884e-12
Cbfa2t3	1.52474e-16	0.329048	0.344	0.168	3.99862e-12
Csnk1e	1.52842e-16	0.318604	0.286	0.124	4.00828e-12
Plk2	1.76063e-16	-1.01176	0.138	0.303	4.61724e-12
Zmynd11	1.76594e-16	0.316686	0.29	0.128	4.63117e-12
Dynll2	2.14785e-16	0.307486	0.258	0.107	5.63274e-12
Copa	2.22775e-16	0.324546	0.306	0.141	5.84227e-12
Snrnp70	3.02658e-16	0.290667	0.298	0.133	7.9372e-12
Ctdsp2	3.69818e-16	0.322267	0.3	0.137	9.69847e-12
Arpc3	4.60714e-16	-0.619815	0.622	0.632	1.20822e-11
Nisch	5.21264e-16	0.297146	0.396	0.204	1.36702e-11
Ube2h	5.88389e-16	0.329164	0.272	0.12	1.54305e-11
Tm9sf2	6.35659e-16	0.279105	0.426	0.225	1.66702e-11
2010111I01Rik	7.56951e-16	0.257296	0.276	0.117	1.9851e-11
Ap2a2	7.86661e-16	0.356387	0.28	0.128	2.06302e-11
Gnas	8.20013e-16	-0.337747	0.864	0.742	2.15048e-11
Cst3	1.00496e-15	-0.468464	0.998	0.97	2.63551e-11
Eif1ax	1.54898e-15	0.25347	0.282	0.123	4.0622e-11
Hp1bp3	1.62621e-15	0.275943	0.332	0.161	4.26473e-11
Adgrl4	1.89918e-15	-0.834372	0.106	0.259	4.98061e-11
Pmp22	3.22666e-15	0.281358	0.33	0.156	8.46191e-11
Sh3bp5	4.27879e-15	-0.805853	0.102	0.256	1.12211e-10
Gbp2	4.67959e-15	0.252891	0.41	0.209	1.22722e-10
Golgb1	5.22017e-15	0.273693	0.332	0.16	1.36899e-10
Lpar6	5.58811e-15	-1.08696	0.166	0.315	1.46548e-10
Dync1h1	5.91439e-15	0.297889	0.308	0.149	1.55105e-10
Srsf1	8.10078e-15	0.273947	0.262	0.115	2.12443e-10
Myl12a	9.78584e-15	-0.396257	0.902	0.811	2.56634e-10
Slfn5	1.09234e-14	-0.805774	0.138	0.292	2.86466e-10
Bst2	1.37051e-14	-0.683086	0.674	0.666	3.59415e-10
Map3k1	1.74238e-14	0.340469	0.266	0.122	4.56939e-10
Rnaset2b	1.78617e-14	0.254676	0.414	0.23	4.68422e-10
Tnrc6c	1.96903e-14	0.318515	0.28	0.132	5.16377e-10
Crip2	3.18425e-14	-0.341359	0.914	0.809	8.35068e-10
Smagp	3.57092e-14	-0.746839	0.112	0.263	9.36474e-10
Tln1	5.56266e-14	0.265768	0.412	0.23	1.45881e-09
Vps35	6.58697e-14	0.300815	0.272	0.127	1.72743e-09
Pbrm1	9.3934e-14	0.267166	0.314	0.156	2.46342e-09
Nucks1	9.6472e-14	0.256886	0.33	0.168	2.52998e-09
Klf2	1.10995e-13	-0.946969	0.906	0.812	2.91084e-09
Zmiz1	1.14528e-13	0.376967	0.292	0.146	3.00349e-09
Smarca5	1.22926e-13	0.266586	0.298	0.147	3.22372e-09
Cdkn1c	1.37551e-13	-0.953813	0.218	0.348	3.60728e-09
Sgk1	1.84941e-13	-0.835427	0.544	0.541	4.85008e-09
Serpinb9	2.60634e-13	0.25577	0.298	0.142	6.83513e-09
Gadd45g	2.65546e-13	-1.31749	0.244	0.371	6.96393e-09
Syne2	3.03082e-13	0.288691	0.278	0.135	7.94832e-09
Hip1	4.1922e-13	0.261285	0.282	0.136	1.0994e-08
Ggnbp2	4.42794e-13	0.252343	0.3	0.147	1.16123e-08
Sertad1	5.14436e-13	-0.957636	0.178	0.311	1.34911e-08
Stim2	1.31174e-12	0.26913	0.254	0.121	3.44005e-08
Mef2c	1.72214e-12	-0.931485	0.242	0.363	4.51631e-08
Gngt2	1.86494e-12	-0.809947	0.26	0.391	4.8908e-08
Slc9a3r2	2.15714e-12	-0.519281	0.704	0.642	5.65709e-08
Taok1	3.14832e-12	0.316602	0.282	0.149	8.25647e-08
Vezf1	3.28994e-12	0.255633	0.288	0.146	8.62786e-08
Cldn5	8.97761e-12	-0.863947	0.768	0.675	2.35438e-07
AW112010	9.29892e-12	-0.843945	0.508	0.524	2.43864e-07
Marcks	1.19371e-11	-0.756339	0.194	0.325	3.13052e-07
Mast4	1.23155e-11	-0.862947	0.14	0.265	3.22974e-07
Ybx1	2.12106e-11	-0.40471	0.87	0.777	5.56248e-07
H3f3a	2.19443e-11	-0.409055	0.828	0.737	5.7549e-07
Calm2	2.37428e-11	-0.48134	0.704	0.644	6.22654e-07
Isg15	4.47359e-11	-1.26124	0.168	0.289	1.1732e-06
Zfp36	4.63677e-11	-0.798468	0.364	0.458	1.21599e-06
Cox6b1	6.71718e-11	-0.335657	0.822	0.759	1.76158e-06
Unc45b	1.82894e-10	-0.662682	0.168	0.291	4.79639e-06
Snrk	1.95125e-10	-0.69909	0.258	0.359	5.11716e-06
Tpst2	2.16798e-10	-0.692026	0.144	0.26	5.68552e-06
Ndufc2	7.8112e-10	-0.573634	0.514	0.542	2.04849e-05
Adgrf5	8.1579e-10	-0.684434	0.302	0.372	2.13941e-05
Myl6	9.61899e-10	-0.343696	0.992	0.912	2.52258e-05
Cyp4b1	1.59345e-09	-0.787494	0.278	0.369	4.17883e-05
Crip1	4.02826e-09	-0.651078	0.956	0.824	0.000105641
Pim3	8.10147e-09	-0.642045	0.422	0.454	0.000212461
Sult1a1	3.27874e-08	-0.639087	0.36	0.41	0.00085985
Hbb-bs	3.32943e-08	-0.282748	0.916	0.561	0.000873143
Cox6c	3.54222e-08	-0.381167	0.84	0.732	0.000928948
Zfp36l1	4.46485e-08	-0.663113	0.342	0.426	0.00117091
Ddx5	5.44165e-08	-0.330806	0.868	0.731	0.00142707
Atf4	5.54128e-08	-0.642031	0.214	0.309	0.0014532
Jup	5.91527e-08	-0.648439	0.25	0.335	0.00155128
Dnajb1	6.1724e-08	-1.10741	0.218	0.303	0.00161871
Cycs	6.99275e-08	-0.642079	0.324	0.394	0.00183385
Abcg2	8.6336e-08	-0.602761	0.276	0.354	0.00226416
Tshz2	9.74132e-08	-0.628799	0.306	0.374	0.00255466
Gapdh	1.25149e-07	-0.440552	0.616	0.571	0.00328204
Shfm1	1.32716e-07	-0.334052	0.84	0.75	0.00348046
Tax1bp3	4.12641e-07	-0.641739	0.182	0.273	0.0108215
Cav1	5.25627e-07	-0.301865	0.924	0.756	0.0137846
H2-K1	5.55133e-07	-0.318065	0.97	0.812	0.0145584
Cox6a1	8.87699e-07	-0.339947	0.848	0.734	0.0232799
S100a13	9.88158e-07	-0.385371	0.806	0.713	0.0259144
Efna1	1.01638e-06	-0.622684	0.218	0.299	0.0266545
Lims2	1.06979e-06	-0.52642	0.626	0.537	0.0280552
Prdx1	1.11603e-06	-0.331442	0.838	0.71	0.0292678
Plvap	1.91941e-06	-0.702152	0.414	0.233	0.0503366
Mllt4	2.09196e-06	-0.618651	0.246	0.322	0.0548615
Sepp1	3.54156e-06	-0.304955	0.844	0.682	0.0928774
Eng	3.99878e-06	-0.558574	0.528	0.493	0.104868
Col4a2	4.74267e-06	-0.597504	0.242	0.313	0.124377
Fli1	7.49747e-06	-0.573759	0.256	0.326	0.196621
Jam2	9.27386e-06	-0.563754	0.43	0.434	0.243207
Sepw1	9.35963e-06	-0.334278	0.922	0.803	0.245456
Hsp90ab1	1.77489e-05	-0.306403	0.898	0.718	0.465464
Slc25a5	2.00984e-05	-0.533075	0.424	0.429	0.527079
Hmgb1	2.35245e-05	-0.286625	0.846	0.714	0.61693
Cdh5	5.38889e-05	-0.343889	0.698	0.609	1
Atp5b	5.43188e-05	-0.32315	0.714	0.586	1
Pnrc1	5.96162e-05	-0.598822	0.4	0.423	1
Tsc22d1	6.53221e-05	-0.53425	0.684	0.565	1
Hrct1	7.16484e-05	-0.618464	0.216	0.272	1
Plpp3	7.70664e-05	-0.707354	0.414	0.393	1
Ndufa4	0.000288532	-0.280544	0.818	0.705	1
Sub1	0.000358639	-0.490958	0.592	0.542	1
Tagln2	0.000377784	-0.373716	0.744	0.604	1
Xaf1	0.000408232	-0.541593	0.254	0.302	1
Snx3	0.000419731	-0.4494	0.482	0.461	1
Tprgl	0.00046248	-0.440574	0.434	0.424	1
Elk3	0.00047911	-0.43184	0.252	0.314	1
Cox5a	0.000567217	-0.447308	0.546	0.505	1
Ostf1	0.000646573	-0.454381	0.406	0.409	1
Fcgrt	0.00137959	-0.479498	0.334	0.351	1
Ndufa8	0.00180424	-0.484113	0.414	0.413	1
Cox7a2	0.00254498	-0.267367	0.82	0.683	1
Ssu72	0.00254577	-0.500766	0.29	0.315	1
Ifi35	0.00309696	-0.584017	0.294	0.316	1
Sdpr	0.00312719	-0.264379	0.85	0.665	1
Srsf2	0.003576	-0.524573	0.562	0.504	1
Serpinh1	0.0036499	-0.472123	0.552	0.511	1
Srgn	0.00578814	-0.321514	0.814	0.666	1
Hspe1	0.00818441	-0.331547	0.446	0.32	1
Prex2	0.00956679	-0.38969	0.234	0.267	1
Rap1a	0.0115459	-0.453144	0.408	0.391	1
Uqcrq	0.0139483	-0.363988	0.574	0.512	1
Gimap4	0.0167321	-0.482703	0.298	0.3	1
Gng5	0.0184336	-0.270156	0.804	0.678	1
Sumo2	0.0222123	-0.281074	0.766	0.629	1
Ech1	0.0247745	-0.393872	0.41	0.385	1
Mif	0.0286921	-0.489751	0.356	0.345	1
Ppp1r15a	0.0594991	-0.572317	0.332	0.321	1
Atox1	0.0597631	-0.308965	0.864	0.72	1
Col4a1	0.0662374	-0.438082	0.404	0.378	1
Hsp90aa1	0.0695528	-0.324216	0.506	0.384	1
Dbi	0.0701218	-0.293896	0.54	0.476	1
Anp32a	0.0749521	-0.342856	0.558	0.484	1
Nrp1	0.0795767	-0.398069	0.64	0.503	1
Ccdc85b	0.0849757	-0.387099	0.37	0.354	1
Klf6	0.0972486	-0.250274	0.542	0.39	1
Vamp5	0.167687	-0.400748	0.284	0.283	1
Ndufs8	0.173338	-0.365685	0.28	0.278	1
Timp3	0.185747	-0.277917	0.846	0.589	1
Ube2d3	0.198506	-0.291025	0.586	0.484	1
Tmem140	0.207937	-0.414959	0.348	0.322	1
Nhp2l1	0.216456	-0.311611	0.48	0.368	1
Ube2s	0.248045	-0.262012	0.368	0.293	1
Tuba1a	0.281662	-0.394405	0.554	0.454	1
Oaz2	0.2832	-0.488369	0.356	0.314	1
Zfos1	0.284666	-0.256496	0.292	0.229	1
Lgals9	0.325451	-0.415015	0.308	0.284	1
Rassf1	0.348925	-0.252054	0.282	0.231	1
Psmb8	0.35424	-0.293511	0.65	0.517	1
Uqcc2	0.35602	-0.297773	0.342	0.264	1
Sh3glb1	0.361245	-0.262744	0.576	0.482	1
Cyr61	0.361529	-0.52741	0.54	0.458	1
S100a1	0.36492	-0.361675	0.534	0.444	1
Fermt2	0.473859	-0.276608	0.386	0.352	1
Psme2	0.480533	-0.275857	0.598	0.452	1
Gnb2	0.55198	-0.260147	0.696	0.544	1
Ier3	0.586108	-0.47508	0.344	0.302	1
Tob1	0.615536	-0.393134	0.278	0.249	1
Timm10b	0.668753	-0.429554	0.314	0.268	1
Sdcbp	0.693701	-0.269888	0.516	0.417	1
Rap1b	0.705827	-0.258095	0.43	0.366	1
Sox17	0.756605	-0.45241	0.482	0.368	1
Cxx1a	0.762553	-0.364286	0.37	0.32	1
Tubb4b	0.775927	-0.354619	0.486	0.385	1
Ubald2	0.805515	-0.358252	0.252	0.222	1
Tmsb10	0.822736	-0.624214	0.904	0.691	1
Ldha	0.836745	-0.284252	0.58	0.441	1
Zfand5	0.845206	-0.259199	0.35	0.301	1
Pltp	0.846159	-0.386442	0.266	0.237	1
Ppic	0.862065	-0.316425	0.302	0.26	1
Sumo3	0.900411	-0.271515	0.256	0.233	1
Sdhb	0.927457	-0.274931	0.352	0.306	1
Hist1h2bc	0.96762	-0.443199	0.336	0.287	1
Srp14	0.972741	-0.250779	0.5	0.411	1
Fkbp3	0.973567	-0.307303	0.29	0.258	1
Sft2d1	0.981605	-0.293809	0.258	0.232	1
Bax	0.997418	-0.319523	0.366	0.311	1

## Sheet: Fam167b+
	p_val	avg_logFC	pct.1	pct.2	p_val_adj
Ppap2a	5.08e-68	2.65574	0.376	0.04	1.33e-63
Ppap2b	1.28e-61	2.53421	0.376	0.046	3.35e-57
Ehd3	2.12e-70	2.4855	0.387	0.04	5.56e-66
Plvap	6.39e-121	2.46432	0.902	0.22	1.68e-116
Esm1	4.56e-187	2.3071	0.584	0.017	1.2e-182
Itm2a	6.92e-43	2.1339	0.393	0.081	1.82e-38
Rn45s	6.83e-52	2.11715	0.376	0.055	1.79e-47
1190002H23Rik	2.01e-63	2.04144	0.376	0.042	5.27e-59
Fam167b	4.55e-170	1.86675	0.601	0.026	1.19e-165
Igfbp7	6.6e-15	1.54261	0.861	0.809	1.73e-10
Ramp3	2.53e-142	1.49668	0.497	0.02	6.64e-138
Tmem176a	6.45e-37	1.36057	0.659	0.255	1.69e-32
Ifi44	3.91e-85	1.33156	0.434	0.036	1.03e-80
Igfbp3	1.2e-27	1.32217	0.428	0.122	3.14e-23
Plscr2	1.76e-64	1.2917	0.618	0.124	4.62e-60
Tbxa2r	7.63e-83	1.27967	0.382	0.028	2e-78
Mef2c	4.32e-38	1.27647	0.74	0.297	1.13e-33
Emcn	2.75e-42	1.26643	0.838	0.473	7.21e-38
Kdr	2.49e-38	1.21415	0.734	0.332	6.53e-34
Nrp1	6.36e-41	1.18814	0.827	0.51	1.67e-36
Vwa1	4.24e-36	1.17013	0.405	0.092	1.11e-31
Spnb2	1.29e-49	1.1497	0.376	0.055	3.38e-45
Timp3	1e-16	1.14542	0.769	0.64	2.63e-12
Plpp3	4.33e-08	1.12161	0.48	0.391	0.00113594
Tmem176b	3.99e-28	1.11639	0.717	0.368	1.05e-23
Lrg1	5.42e-50	1.09652	0.491	0.091	1.42e-45
Flt1	2.34e-43	1.07744	0.821	0.371	6.14e-39
Rsad2	3.97e-33	1.05529	0.543	0.165	1.04e-28
Lifr	6.19e-21	1.05271	0.52	0.223	1.62e-16
Igfbp5	2.35e-18	1.04386	0.312	0.099	6.15e-14
Oaz2	6.5e-32	1.03495	0.676	0.292	1.7e-27
Eltd1	2.06e-58	1.02148	0.364	0.041	5.41e-54
AU021092	6e-06	0.99815	0.347	0.233	0.157284
Pcp4l1	5.5e-26	0.989745	0.283	0.062	1.44e-21
Gpx8	1.65e-40	0.985314	0.312	0.047	4.32e-36
Ednrb	7.85e-23	0.973816	0.451	0.156	2.06e-18
4933407C03Rik	1.85e-57	0.957789	0.329	0.034	4.84e-53
Cd24a	3.54e-22	0.953929	0.572	0.253	9.27e-18
Cxcl12	1.16e-06	0.953654	0.584	0.506	0.0304292
Gas7	1.09e-60	0.949774	0.301	0.025	2.87e-56
Pcdh17	8.52e-53	0.915152	0.572	0.115	2.24e-48
Rbp7	5.42e-12	0.91267	0.509	0.286	1.42e-07
Ehd4	2.59e-28	0.902445	0.717	0.313	6.79e-24
Insr	8.75e-44	0.884583	0.399	0.071	2.29e-39
Ptpru	1.47e-98	0.878497	0.312	0.009	3.85e-94
2019-09-02	8.55e-40	0.876337	0.497	0.115	2.24e-35
Gm13889	1.92e-76	0.865899	0.306	0.016	5.04e-72
Npr3	1.25e-61	0.839311	0.272	0.017	3.27e-57
Thrsp	1.18e-32	0.838681	0.682	0.248	3.09e-28
Tgfbr2	1.21e-25	0.821068	0.497	0.171	3.16e-21
Gpr116	5.19e-52	0.818902	0.37	0.049	1.36e-47
Plpp1	0.000257529	0.817616	0.445	0.411	1
Vamp5	3.25e-33	0.814518	0.688	0.246	8.52e-29
Tcn2	2.52e-11	0.81338	0.514	0.314	6.6e-07
Ctsz	5e-19	0.812572	0.665	0.353	1.31e-14
Cd38	1.19e-26	0.811508	0.491	0.158	3.13e-22
Enpep	1.86e-79	0.790195	0.277	0.01	4.87e-75
Ivns1abp	7.48e-34	0.783628	0.382	0.081	1.96e-29
Btnl9	4.31e-22	0.77333	0.613	0.262	1.13e-17
Gimap4	2.49e-17	0.764683	0.555	0.276	6.53e-13
2019-09-07	1.26e-27	0.747177	0.491	0.149	3.32e-23
Tmem204	1.3e-20	0.747169	0.491	0.19	3.42e-16
Scarb1	2.47e-20	0.746446	0.526	0.209	6.48e-16
Slc29a1	2.82e-09	0.733373	0.405	0.236	7.39e-05
Hbegf	6.04e-27	0.727685	0.341	0.078	1.58e-22
Mtap4	3.3e-54	0.71148	0.318	0.034	8.67e-50
Ncoa7	5.96e-37	0.709399	0.416	0.087	1.56e-32
Tmem66	5.08e-36	0.684631	0.272	0.038	1.33e-31
Col13a1	1.39e-96	0.681237	0.277	0.005	3.65e-92
Mfge8	6.08e-13	0.665018	0.595	0.393	1.59e-08
Gadd45b	5.98e-13	0.663504	0.301	0.111	1.57e-08
Dlc1	5.77e-25	0.655974	0.514	0.17	1.51e-20
Lgals3bp	4.29e-21	0.645252	0.416	0.136	1.12e-16
Tinagl1	1.82e-13	0.642234	0.769	0.563	4.77e-09
Col15a1	4.82e-38	0.642206	0.295	0.042	1.26e-33
Pkm2	8.8e-39	0.641115	0.277	0.037	2.31e-34
Sema7a	6.35e-49	0.639584	0.341	0.044	1.67e-44
Plscr1	5.47e-25	0.638129	0.387	0.106	1.43e-20
Flt4	1.29e-68	0.633696	0.376	0.036	3.39e-64
Nostrin	1.3e-79	0.630169	0.318	0.017	3.4e-75
Eng	1.75e-10	0.622614	0.647	0.488	4.6e-06
C230081A13Rik	1.5e-48	0.614145	0.254	0.023	3.92e-44
Gngt2	8.98e-17	0.613228	0.682	0.33	2.36e-12
Foxo1	1.15e-18	0.607255	0.405	0.146	3.01e-14
6720456B07Rik	2.01e-41	0.605426	0.266	0.031	5.26e-37
D4Wsu53e	3.19e-43	0.604757	0.295	0.037	8.37e-39
Sox18	3.18e-08	0.600574	0.428	0.261	0.000832909
Rab1	8.73e-41	0.599362	0.295	0.04	2.29e-36
C130074G19Rik	3.89e-29	0.598889	0.283	0.051	1.02e-24
Camk1	9.82e-14	0.590388	0.439	0.199	2.57e-09
Lars2	7.61e-31	0.587282	0.382	0.091	2e-26
Entpd1	1.34e-16	0.586137	0.364	0.126	3.52e-12
Ccnd1	1.55e-15	0.58124	0.329	0.113	4.05e-11
Cd200	5.74e-21	0.580098	0.908	0.741	1.5e-16
Itm2b	5.39e-18	0.579313	0.994	0.971	1.41e-13
Tspan15	4.75e-19	0.576685	0.393	0.127	1.25e-14
Ier3	0.000313942	0.574821	0.422	0.302	1
Hsp90ab1	4.37e-15	0.57002	0.867	0.751	1.15e-10
Tnfaip2	1.51e-25	0.567689	0.393	0.105	3.97e-21
Trib2	3.21e-32	0.566985	0.353	0.071	8.41e-28
Jam3	1.98e-17	0.566113	0.318	0.096	5.18e-13
Rdx	4.27e-09	0.565352	0.624	0.401	0.000112014
Mll5	2.2e-46	0.551186	0.289	0.033	5.77e-42
Gimap6	5.62e-13	0.550333	0.688	0.453	1.47e-08
Abcg2	1.97e-14	0.544174	0.613	0.31	5.16e-10
Plk2	7.06e-15	0.538586	0.532	0.239	1.85e-10
Dhrs3	1.65e-08	0.529162	0.543	0.34	0.000432935
Pdia5	1.65e-13	0.528673	0.283	0.098	4.33e-09
Rap1b	5.45e-11	0.528106	0.59	0.362	1.43e-06
Spna2	1.37e-37	0.526191	0.283	0.04	3.58e-33
Kctd12b	1.14e-28	0.525309	0.318	0.064	2.98e-24
Ckb	5.93e-11	0.521861	0.341	0.145	1.56e-06
Gpr56	1.59e-36	0.521854	0.266	0.036	4.18e-32
Fam117b	3.49e-21	0.520506	0.358	0.104	9.16e-17
Slc43a3	0.000290208	0.509581	0.451	0.353	1
Gimap5	3.05e-19	0.504803	0.48	0.177	8.01e-15
BC028528	3.28e-14	0.503356	0.416	0.166	8.61e-10
Ldha	2.08e-10	0.501271	0.682	0.455	5.46e-06
2700089E24Rik	3.26e-39	0.500237	0.272	0.035	8.55e-35
Bambi	2.16e-06	0.493404	0.272	0.14	0.0565365
Hipk2	4.15e-73	0.493334	0.318	0.02	1.09e-68
Ly6a	2.46e-19	0.488088	0.977	0.812	6.46e-15
Slc3a2	1.37e-10	0.487322	0.584	0.347	3.59e-06
Fyn	5.25e-15	0.486184	0.295	0.095	1.38e-10
Calcrl	1.62e-17	0.486055	0.468	0.18	4.24e-13
Abi3	1.26e-19	0.485524	0.382	0.119	3.31e-15
Ifi27l1	8.33e-41	0.480266	0.283	0.036	2.18e-36
Actb	2.16e-15	0.477467	0.977	0.919	5.65e-11
Ly6c1	6.32e-18	0.475787	0.977	0.827	1.66e-13
Cd34	4.79e-08	0.475771	0.584	0.401	0.00125649
Rasgrp3	4.79e-24	0.474164	0.422	0.12	1.26e-19
Cdc42ep2	9.55e-14	0.465872	0.393	0.155	2.5e-09
Grrp1	2.13e-28	0.464461	0.445	0.114	5.59e-24
Sparc	4.07e-13	0.457042	0.867	0.772	1.07e-08
Ctla2a	5.44e-10	0.453111	0.734	0.461	1.43e-05
Cyb5	1.85e-36	0.449605	0.277	0.039	4.85e-32
Slc44a2	1.29e-07	0.449115	0.37	0.199	0.00337515
Gm1821	1.38e-50	0.448433	0.376	0.055	3.63e-46
Cdipt	6.39e-11	0.448428	0.341	0.145	1.68e-06
Pbx1	1.26e-06	0.447651	0.393	0.23	0.0331699
Slc9a3r2	1.28e-12	0.44726	0.838	0.641	3.35e-08
Anxa2	3.34e-10	0.446018	0.74	0.523	8.77e-06
Fkbp3	4.38e-09	0.445494	0.462	0.248	0.000114762
Hspa5	2.26e-10	0.445235	0.705	0.445	5.94e-06
Atp5b	1.4e-09	0.440655	0.728	0.607	3.67e-05
Cnn3	1.9e-05	0.439621	0.538	0.411	0.499151
Podxl	3.35e-11	0.439576	0.601	0.331	8.77e-07
Crim1	2.28e-05	0.435771	0.566	0.398	0.598947
Pam	0.448392	0.435256	0.37	0.358	1
Rps3a	3.61e-43	0.434245	0.341	0.049	9.47e-39
H2-D1	4.13e-20	0.433938	0.983	0.964	1.08e-15
Cdc42ep4	1.2e-13	0.430743	0.318	0.112	3.15e-09
Robo4	7.45e-24	0.428913	0.341	0.083	1.95e-19
Itprip	2.89e-70	0.424659	0.26	0.012	7.59e-66
Dll4	5.75e-20	0.42269	0.283	0.07	1.51e-15
Atp6ap1	0.000248201	0.418633	0.428	0.299	1
Tspan12	1.08e-14	0.418325	0.48	0.199	2.83e-10
Fez2	1.75e-10	0.417551	0.428	0.202	4.58e-06
2019-09-15	7.7e-15	0.412526	0.624	0.272	2.02e-10
Prkcdbp	3.39e-10	0.411611	0.751	0.503	8.9e-06
Jup	3.95e-07	0.410964	0.48	0.3	0.0103719
Vgll4	4.93e-11	0.410453	0.283	0.108	1.29e-06
Unc93b1	2.14e-11	0.409074	0.272	0.1	5.62e-07
H2-K1	8.25e-15	0.409058	0.948	0.841	2.16e-10
Gnas	5.66e-14	0.406386	0.873	0.762	1.49e-09
Smco4	0.0137965	0.404517	0.399	0.339	1
Col4a2	5.02e-10	0.401408	0.532	0.274	1.32e-05
Lgals9	9.23e-07	0.401245	0.457	0.275	0.0242073
Lama4	1.29e-10	0.400741	0.272	0.102	3.37e-06
App	5.31e-06	0.399555	0.665	0.554	0.139126
1810011O10Rik	5.73e-08	0.398787	0.572	0.348	0.00150144
Jak1	4.41e-07	0.398216	0.387	0.212	0.0115768
Lamp2	5.15e-09	0.392425	0.526	0.3	0.000134996
Calm1	6.06e-09	0.390524	0.977	0.864	0.000158811
2019-03-05	1.82e-23	0.386251	0.26	0.052	4.78e-19
B2m	8.2e-12	0.38417	1	0.99	2.15e-07
Sqstm1	9.74e-05	0.382488	0.434	0.297	1
Ndfip1	8.23e-11	0.38186	0.318	0.127	2.16e-06
Tpst2	2.92e-08	0.380376	0.41	0.216	0.000766845
Adamts1	3.07e-09	0.378888	0.48	0.251	8.05e-05
Arhgap26	9.47e-62	0.377453	0.277	0.018	2.48e-57
Hexa	0.000196292	0.376152	0.393	0.267	1
2400001E08Rik	3.22e-57	0.375648	0.254	0.017	8.46e-53
Cdc14a	2.05e-22	0.372964	0.277	0.062	5.39e-18
Rbms1	9.9e-07	0.370408	0.52	0.32	0.0259657
Gnai2	2.41e-05	0.369521	0.647	0.556	0.632721
Col4a1	5.11e-08	0.368836	0.618	0.363	0.0013403
2700094K13Rik	2.76e-07	0.363268	0.295	0.142	0.00723722
Hsd17b12	4.12e-09	0.361517	0.272	0.113	0.000108035
Tmem88	5.95e-13	0.361154	0.497	0.22	1.56e-08
Sgpp1	6.83e-39	0.347131	0.254	0.029	1.79e-34
Rnf130	4.59e-11	0.34613	0.41	0.185	1.2e-06
Clec14a	9.13e-06	0.344939	0.474	0.313	0.239355
Il10rb	1e-07	0.343488	0.393	0.21	0.00262566
Irx3	4.63e-45	0.339815	0.254	0.024	1.21e-40
Mtch1	2.66e-08	0.339807	0.486	0.27	0.000697313
Uqcc2	0.00326824	0.339638	0.358	0.276	1
Dysf	5.46e-33	0.337356	0.318	0.056	1.43e-28
Srgn	5.46e-05	0.335966	0.861	0.687	1
Ets1	4.92e-12	0.333482	0.52	0.246	1.29e-07
Ypel5	1.52e-09	0.332799	0.283	0.115	3.98e-05
Cmtm3	6.25e-12	0.332385	0.277	0.098	1.64e-07
Tenc1	1.96e-44	0.328232	0.266	0.028	5.15e-40
Tspan14	1.77e-08	0.327261	0.266	0.112	0.000463766
Trim47	3.06e-07	0.325652	0.526	0.329	0.00803664
Esam	4.05e-08	0.322227	0.827	0.722	0.00106242
Hyal2	3.74e-05	0.319987	0.353	0.217	0.97962
Fxyd5	9.46e-05	0.319541	0.607	0.405	1
Mmrn2	0.000340736	0.318706	0.555	0.422	1
Itgb5	3.73e-11	0.317693	0.283	0.105	9.77e-07
Akap13	7.76e-07	0.317677	0.387	0.211	0.0203424
Arhgef3	8.75e-11	0.31727	0.26	0.093	2.29e-06
Palm	1.14e-12	0.317192	0.358	0.139	2.99e-08
Hsp90b1	9.33e-05	0.315308	0.584	0.449	1
Lsm6	3.17e-06	0.311095	0.341	0.185	0.0831452
Cd300lg	1.18e-10	0.31092	0.757	0.427	3.1e-06
Ptprg	1.64e-17	0.309077	0.364	0.116	4.3e-13
Stim2	8.2e-08	0.308925	0.301	0.139	0.00215071
Nid1	1.25e-13	0.30792	0.353	0.13	3.27e-09
Eif4a3	1.39e-06	0.307568	0.358	0.196	0.036332
Ccdc28b	0.000640123	0.306287	0.254	0.155	1
Cnn2	5.54e-09	0.305698	0.37	0.174	0.000145207
Rapgef4	1.08e-32	0.304543	0.306	0.053	2.82e-28
2019-09-11	3.85e-24	0.302941	0.295	0.064	1.01e-19
Mpzl1	3.21e-06	0.297792	0.266	0.131	0.0840698
Tpm4	0.000116557	0.297652	0.647	0.515	1
Irgm1	4.28e-06	0.296384	0.289	0.15	0.112369
Fam101b	3.11e-08	0.295082	0.509	0.272	0.000815683
Tsc22d1	1.18e-06	0.294943	0.711	0.583	0.030852
Pitpna	1.03e-07	0.2924	0.335	0.165	0.00270356
Ier5	1.84e-07	0.290658	0.382	0.193	0.00482905
Cdc42ep1	5.18e-13	0.290304	0.37	0.139	1.36e-08
Prdx1	0.00136847	0.290254	0.867	0.729	1
Sgk1	0.00053093	0.285999	0.647	0.532	1
BC017612	4.93e-48	0.284167	0.283	0.029	1.29e-43
Eno1	2.54e-06	0.282622	0.474	0.275	0.0666542
Rnasek	1.24e-34	0.28175	0.26	0.037	3.25e-30
Snrk	1.62e-05	0.2812	0.497	0.32	0.4242
Clec1a	0.000135428	0.279304	0.37	0.233	1
Trp53	2.03e-06	0.279084	0.277	0.137	0.0532637
Sdcbp	0.00324892	0.27893	0.526	0.433	1
Hip1	2.67e-06	0.277764	0.306	0.159	0.0700621
Slc25a5	9.14e-06	0.27647	0.613	0.411	0.239682
Leprot	6.08e-05	0.276307	0.387	0.24	1
Ucp2	1.93e-09	0.27471	0.422	0.198	5.07e-05
Sncg	0.0200595	0.274118	0.353	0.263	1
Slc35b1	5.11e-06	0.273345	0.272	0.138	0.134089
Gimap1	1.05e-07	0.272134	0.468	0.254	0.00275366
Ext2	1.87e-05	0.270845	0.283	0.152	0.491026
Eef1a1	7.11e-11	0.26998	0.931	0.869	1.87e-06
Tagln2	7e-05	0.268789	0.763	0.626	1
Tm4sf1	2.15e-13	0.268323	0.988	0.851	5.63e-09
Nr3c1	1.56e-05	0.266497	0.387	0.229	0.409037
Rin2	6.87e-11	0.266247	0.272	0.099	1.8e-06
Shisa5	7.61e-06	0.266239	0.601	0.408	0.199624
F2r	1.71e-05	0.265878	0.335	0.19	0.449756
Nrp2	3.68e-13	0.260929	0.462	0.189	9.65e-09
Fkbp5	6.11e-09	0.259989	0.329	0.145	0.000160281
St3gal6	0.000627821	0.259849	0.254	0.152	1
Gimap8	6.16e-33	0.259511	0.26	0.037	1.61e-28
Asap1	2.53e-10	0.259264	0.329	0.136	6.64e-06
Nucb1	0.00100695	0.258694	0.387	0.263	1
Dnm2	6.74e-08	0.258631	0.312	0.145	0.00176872
Mcc	1.58e-10	0.258235	0.277	0.104	4.15e-06
Zc3h11a	3.88e-19	0.256207	0.266	0.065	1.02e-14
Snrpa	2.52e-08	0.256002	0.272	0.115	0.000660291
Ankrd11	3.81e-08	0.254121	0.306	0.137	0.000999019
Rap1a	6.11e-05	0.254005	0.572	0.379	1
Twf1	8.3e-09	0.252754	0.283	0.12	0.000217767
B4galt4	2.29e-05	0.252569	0.277	0.149	0.600743
Tomm6	0.00554376	-0.250592	0.283	0.171	1
Npm1	0.207166	-0.25093	0.514	0.475	1
Clta	0.246377	-0.252506	0.486	0.461	1
Sptssa	0.00187184	-0.254117	0.237	0.38	1
Fundc2	0.095665	-0.255726	0.237	0.277	1
Ppp1r11	0.673547	-0.255993	0.347	0.319	1
Nudcd3	0.272968	-0.256996	0.301	0.231	1
Hypk	0.01456	-0.257452	0.173	0.262	1
Use1	0.017258	-0.258786	0.254	0.321	1
H2-Q6	0.0838557	-0.259605	0.266	0.305	1
Cwc15	0.692631	-0.260563	0.301	0.281	1
Fkbp8	0.544311	-0.260658	0.266	0.257	1
Emc10	0.00223814	-0.2621	0.191	0.32	1
Pcbp2	0.269296	-0.262341	0.468	0.447	1
Tuba1b	0.083239	-0.263433	0.624	0.59	1
Arid5b	0.0503401	-0.263599	0.283	0.334	1
Ppp2r5a	0.136147	-0.263746	0.26	0.187	1
Gabarapl2	0.0328168	-0.264014	0.532	0.521	1
Ube2d2a	0.000887822	-0.265014	0.15	0.282	1
Fli1	0.49598	-0.265041	0.382	0.303	1
Ppp1cb	0.322232	-0.265641	0.243	0.259	1
Coa3	0.0125296	-0.265693	0.168	0.26	1
Lims2	0.00247354	-0.267084	0.48	0.565	1
St13	0.626179	-0.267791	0.358	0.291	1
Sec61g	0.0207938	-0.267909	0.636	0.637	1
Tpr	0.527541	-0.26825	0.405	0.327	1
Dram2	0.832225	-0.268841	0.289	0.251	1
Fth1	8.68e-07	-0.269911	0.977	0.95	0.0227523
Btf3	0.00536808	-0.271668	0.653	0.669	1
H2-T22	0.0325689	-0.271961	0.249	0.308	1
Rplp0	0.0473563	-0.272501	0.422	0.425	1
Fermt2	0.681138	-0.272971	0.439	0.353	1
Arf5	0.186286	-0.273392	0.549	0.52	1
Myh9	0.901041	-0.274374	0.312	0.285	1
Nop10	0.646915	-0.275671	0.468	0.413	1
Rhob	0.672287	-0.275885	0.595	0.481	1
Gtf2a2	0.31122	-0.276125	0.26	0.268	1
Aplp2	0.00274828	-0.277029	0.572	0.614	1
Hsbp1	0.17213	-0.277676	0.439	0.433	1
Rhoj	0.974852	-0.278194	0.312	0.276	1
1110004F10Rik	0.517781	-0.280583	0.266	0.266	1
Usmg5	0.136877	-0.281322	0.584	0.551	1
Chmp5	0.978932	-0.281789	0.422	0.358	1
Hnrnpf	0.018159	-0.282345	0.555	0.553	1
Mapk3	0.566637	-0.282383	0.434	0.389	1
Ap2s1	0.440696	-0.282639	0.318	0.249	1
Sh3bgrl3	0.0449058	-0.284443	0.699	0.652	1
Rpl4	0.0643281	-0.285004	0.405	0.408	1
Pafah1b1	0.706273	-0.285906	0.283	0.264	1
Mrpl30	0.173475	-0.286264	0.237	0.264	1
Nol7	0.277167	-0.286367	0.306	0.315	1
Tmco1	0.391257	-0.286839	0.393	0.374	1
Hnrnpa1	0.00136396	-0.287462	0.15	0.263	1
Glul	0.7009	-0.287559	0.376	0.343	1
Sat1	0.0419863	-0.288985	0.445	0.472	1
Eif3g	0.0963254	-0.289882	0.289	0.319	1
Wasf2	0.622779	-0.290021	0.445	0.384	1
Ndufa2	0.00898325	-0.290066	0.566	0.585	1
Ndufb11	0.0313702	-0.291321	0.48	0.494	1
Klf4	0.00750251	-0.293365	0.393	0.478	1
Fry	0.0502217	-0.294226	0.277	0.182	1
F11r	0.10451	-0.294696	0.457	0.461	1
Naa38	0.117008	-0.294744	0.231	0.271	1
Polr2f	0.644537	-0.296519	0.306	0.288	1
Serpinb6a	0.306734	-0.298235	0.416	0.39	1
Itgb1	0.0572071	-0.300527	0.486	0.486	1
Ost4	0.276629	-0.30103	0.566	0.505	1
Cox17	0.201327	-0.30274	0.514	0.484	1
Sumo2	0.0089737	-0.305831	0.694	0.659	1
Bag1	0.397641	-0.306316	0.277	0.273	1
Ccdc85b	0.81336	-0.307236	0.434	0.351	1
Tpt1	5.34e-08	-0.308324	0.908	0.927	0.00140118
Bsg	0.00597048	-0.308407	0.699	0.645	1
Btg2	0.61908	-0.308767	0.636	0.533	1
Saraf	0.000486352	-0.309261	0.185	0.331	1
Ndufs4	0.60131	-0.309351	0.277	0.263	1
Tmem140	0.624562	-0.310893	0.353	0.326	1
Sepw1	0.000404504	-0.311164	0.879	0.827	1
Rhoc	0.685403	-0.313796	0.503	0.437	1
Pgam1	0.809126	-0.314804	0.266	0.227	1
Pon2	0.25819	-0.316746	0.266	0.281	1
Sub1	0.327003	-0.316889	0.618	0.548	1
Cyb5a	6.98e-05	-0.317813	0.341	0.53	1
Gpihbp1	0.996701	-0.318231	0.78	0.62	1
Klf9	0.356277	-0.318975	0.416	0.375	1
Ralbp1	0.469277	-0.319033	0.335	0.314	1
Gm9843	7.33e-07	-0.319296	0.468	0.761	0.0192199
Dynlrb1	0.107273	-0.319636	0.462	0.457	1
Tmem258	0.00149689	-0.320507	0.168	0.286	1
Atp5g2	0.017094	-0.320711	0.52	0.547	1
Ubl5	0.0132728	-0.322145	0.578	0.586	1
Oaz1	4.38e-05	-0.323465	0.803	0.807	1
Polr1d	0.31041	-0.324823	0.387	0.372	1
2310036O22Rik	0.553404	-0.327223	0.387	0.347	1
Mrps24	0.233236	-0.327413	0.347	0.352	1
Gm6133	9.02e-05	-0.327741	0.173	0.331	1
Tomm22	0.144318	-0.328529	0.277	0.307	1
Ypel3	0.040328	-0.329758	0.399	0.431	1
2010107E04Rik	0.0592512	-0.332056	0.445	0.453	1
Erh	0.165349	-0.333958	0.324	0.339	1
Csde1	0.750786	-0.334086	0.376	0.329	1
H3f3a	0.000129485	-0.334921	0.769	0.758	1
Aldh2	0.016823	-0.33553	0.393	0.438	1
Klf3	0.213086	-0.337535	0.283	0.298	1
Scp2	0.0861796	-0.342958	0.382	0.389	1
Pcmtd1	0.0108849	-0.343581	0.185	0.26	1
Cdh5	0.00343597	-0.345196	0.636	0.63	1
Prr13	0.021837	-0.346536	0.364	0.424	1
Dbi	0.0404702	-0.347406	0.474	0.493	1
Ppp1r2	0.0421332	-0.347751	0.566	0.554	1
Ece1	0.00670795	-0.348281	0.405	0.453	1
Shfm1	5.94e-05	-0.348471	0.757	0.773	1
Pfdn1	0.0849303	-0.348861	0.231	0.271	1
Slc38a2	0.727803	-0.350512	0.289	0.241	1
Clic1	6.08e-05	-0.351677	0.549	0.64	1
Hsp90aa1	0.785635	-0.35799	0.503	0.405	1
Anapc11	0.433565	-0.360103	0.393	0.366	1
Srp14	0.16214	-0.360357	0.457	0.43	1
Lpar6	0.707328	-0.362429	0.289	0.278	1
Ddx5	1.01e-05	-0.362722	0.751	0.765	0.263859
Ube2n	0.260582	-0.362877	0.272	0.278	1
Emp1	0.42704	-0.363669	0.289	0.225	1
Nenf	0.0233118	-0.363992	0.329	0.382	1
Mbnl1	0.143886	-0.364066	0.341	0.346	1
Sult1a1	0.0169435	-0.364705	0.347	0.403	1
Eef1d	0.0116318	-0.364809	0.428	0.461	1
Mif	0.0578959	-0.365655	0.306	0.351	1
Zfp36	0.33887	-0.366514	0.566	0.424	1
Lrrc8a	0.763097	-0.36914	0.474	0.391	1
Ndrg1	0.0430847	-0.373784	0.289	0.335	1
Tmem234	6.1e-05	-0.373818	0.168	0.329	1
Morf4l1	0.00445553	-0.37627	0.676	0.621	1
Csrp1	0.00647308	-0.376677	0.37	0.418	1
Myadm	0.207247	-0.376694	0.249	0.264	1
Eif3e	0.011163	-0.377833	0.335	0.391	1
Cbx3	0.48539	-0.380318	0.277	0.271	1
Ssr4	0.0459809	-0.381246	0.358	0.384	1
Cdkn1a	0.499511	-0.382759	0.486	0.437	1
Tmem109	0.184464	-0.383589	0.301	0.306	1
Kctd10	0.024851	-0.384768	0.214	0.273	1
Capza2	0.0206613	-0.385562	0.393	0.429	1
Wdr26	0.0473925	-0.386084	0.225	0.273	1
Gm8186	4.94e-05	-0.386087	0.116	0.266	1
Crip1	1.34e-06	-0.38674	0.705	0.869	0.0352651
Rtn4	0.240997	-0.387064	0.341	0.335	1
Nras	0.113195	-0.390204	0.306	0.322	1
Swi5	0.017922	-0.390491	0.387	0.428	1
S100a16	0.000458235	-0.391605	0.584	0.616	1
Heg1	0.20949	-0.395706	0.428	0.393	1
Pabpc1	0.0425919	-0.396633	0.416	0.423	1
Vkorc1	0.0633717	-0.398791	0.243	0.279	1
Rab1a	8.77e-05	-0.399744	0.127	0.27	1
Fus	0.00332596	-0.401084	0.376	0.438	1
Tbca	0.00629781	-0.405509	0.405	0.467	1
H2-Q4	0.0331817	-0.407624	0.376	0.406	1
Gm9493	3.55e-06	-0.407868	0.335	0.556	0.0930325
Ube2b	0.0759624	-0.408057	0.347	0.355	1
Uqcrh	3.15e-05	-0.410259	0.561	0.65	0.824874
Ndufa6	0.00409641	-0.416447	0.566	0.562	1
Tomm20	0.122078	-0.416613	0.353	0.358	1
Bnip3l	0.0468192	-0.418425	0.376	0.388	1
Npc2	0.013984	-0.418854	0.439	0.442	1
Cd36	0.00013995	-0.419241	0.474	0.597	1
Arglu1	0.152111	-0.419863	0.445	0.306	1
D8Ertd738e	0.000403659	-0.422718	0.52	0.562	1
Eif5b	0.0406253	-0.423422	0.225	0.272	1
Mrpl23	0.0608465	-0.423884	0.208	0.251	1
8430408G22Rik	0.00101871	-0.427781	0.208	0.306	1
Snrpg	0.00136096	-0.428741	0.532	0.575	1
Cd2ap	0.00421961	-0.433166	0.22	0.3	1
Brk1	2.76e-06	-0.434433	0.197	0.397	0.0724197
Syf2	0.0342746	-0.434787	0.364	0.378	1
Sh3glb1	0.00572862	-0.435786	0.514	0.504	1
Eif3h	4.07e-05	-0.435797	0.405	0.515	1
Myct1	0.0237088	-0.436962	0.41	0.435	1
Tspan13	0.000339974	-0.440517	0.59	0.66	1
Tns1	0.00980692	-0.44132	0.358	0.393	1
Rsrp1	5.05e-08	-0.447681	0.301	0.548	0.00132386
Ecscr	2.4e-05	-0.450911	0.497	0.58	0.628997
Rexo2	0.0140419	-0.456268	0.22	0.282	1
Ctnnbip1	0.0068058	-0.459646	0.197	0.279	1
Srsf5	0.0151665	-0.460861	0.486	0.467	1
Ifi27	1.69e-07	-0.463129	0.289	0.517	0.00443605
Hspe1	0.127575	-0.464693	0.329	0.352	1
Sptbn1	3.03e-10	-0.465206	0.266	0.545	7.94e-06
Gbp2	0.00218307	-0.469645	0.173	0.265	1
Utrn	0.00683098	-0.470024	0.214	0.288	1
Cdc42ep3	0.0197315	-0.470712	0.254	0.307	1
Gltscr2	0.00240257	-0.472679	0.405	0.447	1
Fscn1	0.0149478	-0.477201	0.295	0.182	1
Cd9	0.00392539	-0.479389	0.509	0.558	1
Lamb2	0.0165569	-0.480653	0.202	0.262	1
Cox7a2l	7.24e-05	-0.480775	0.468	0.536	1
Csrp2	0.000217363	-0.489916	0.15	0.261	1
Foxp1	0.00541782	-0.49152	0.301	0.363	1
Hnrnpa3	0.00372075	-0.492883	0.347	0.404	1
Cltb	0.000581921	-0.495383	0.289	0.382	1
Plcb4	0.000150338	-0.49724	0.145	0.267	1
Stab1	0.442337	-0.497341	0.295	0.269	1
Arl4a	0.00399285	-0.49929	0.168	0.251	1
Tma7	8.23e-07	-0.50299	0.214	0.415	0.0215805
Fam3c	0.0262024	-0.50531	0.272	0.312	1
Sf3b6	5.26e-06	-0.505926	0.098	0.259	0.137821
Vamp8	0.000500786	-0.508989	0.312	0.396	1
Rpl3	0.00197368	-0.509339	0.399	0.417	1
Tmod3	0.00564401	-0.509914	0.243	0.308	1
Ybx1	6.07e-12	-0.511204	0.775	0.801	1.59e-07
Sgms1	0.00693214	-0.516337	0.272	0.326	1
Sptan1	2.19e-06	-0.522824	0.104	0.275	0.0573286
Gstm1	8.5e-06	-0.523913	0.462	0.571	0.222795
Gm42418	9.81e-09	-0.524835	0.225	0.467	0.000257282
Rbm3	1.14e-07	-0.531372	0.272	0.479	0.00297864
Cracr2b	1.08e-06	-0.533159	0.168	0.361	0.0282308
Rps3	0.000752443	-0.53535	0.41	0.426	1
Rpl8	0.000772992	-0.549565	0.405	0.424	1
Neat1	0.000296662	-0.552793	0.266	0.37	1
Rbp1	1.95e-05	-0.554293	0.162	0.315	0.512511
Cav2	6.21e-09	-0.557358	0.618	0.68	0.000162743
Ahnak	0.000198843	-0.559794	0.439	0.491	1
Mllt4	0.228568	-0.562238	0.312	0.303	1
Palmd	0.00981664	-0.56405	0.272	0.328	1
S100a10	7.62e-08	-0.565376	0.624	0.672	0.0019976
Klf2	1.3e-06	-0.570808	0.821	0.836	0.0341689
Rpl18a	4.87e-05	-0.576629	0.422	0.442	1
Tpm1	0.00306539	-0.581597	0.249	0.318	1
S1pr1	0.000133482	-0.589776	0.48	0.515	1
Sox17	0.0102555	-0.591822	0.347	0.4	1
2900026A02Rik	5.69e-05	-0.592361	0.156	0.282	1
Pnpla2	0.000217894	-0.596078	0.185	0.295	1
Ptms	0.00363795	-0.603987	0.462	0.478	1
Il6st	6.26e-06	-0.614815	0.127	0.278	0.164132
Luc7l2	9.15e-06	-0.61704	0.324	0.438	0.239972
Ier3ip1	0.00334368	-0.625212	0.324	0.373	1
Rpl7	9.48e-05	-0.630679	0.393	0.429	1
Fstl1	0.00020554	-0.635526	0.185	0.29	1
Gadd45g	0.109722	-0.636866	0.312	0.343	1
Rpl5	0.0211089	-0.639208	0.41	0.382	1
Dcn	0.000796092	-0.64955	0.272	0.368	1
Lgals1	6.68e-08	-0.655497	0.197	0.395	0.00175155
Hist1h2bc	0.000274283	-0.659589	0.197	0.308	1
Nfia	0.000418018	-0.662114	0.318	0.393	1
Gsn	2.35e-05	-0.662886	0.48	0.553	0.615499
S100a11	5.55e-10	-0.677199	0.584	0.668	1.46e-05
Ppp3ca	0.000997853	-0.678385	0.254	0.329	1
Ephx1	2.05e-06	-0.685552	0.104	0.261	0.0537918
Rps2	8.12e-05	-0.694126	0.393	0.426	1
Ltbp4	1.23e-06	-0.695969	0.434	0.509	0.0322308
Myl9	4.16e-09	-0.696322	0.064	0.269	0.000108987
Gabarapl1	0.00195054	-0.698186	0.237	0.3	1
Hspa1a	0.0459614	-0.698482	0.393	0.425	1
Rpl36al	0.000632044	-0.699242	0.237	0.313	1
Tspan7	3.03e-07	-0.705661	0.329	0.47	0.00795207
Cmip	1.41e-08	-0.706589	0.069	0.267	0.000369536
Rps9	0.000309153	-0.707201	0.422	0.427	1
Atf3	0.98646	-0.716569	0.254	0.223	1
Rpl13	3.29e-05	-0.720099	0.422	0.439	0.862416
Rpl7a	0.00114831	-0.725305	0.341	0.373	1
Dst	1.05e-07	-0.728205	0.145	0.326	0.00274627
Rpl18	0.00064873	-0.731172	0.416	0.418	1
Clu	0.000232634	-0.733588	0.272	0.383	1
Jund	4.35e-06	-0.746373	0.63	0.676	0.114031
Zbtb20	4.98e-10	-0.746756	0.295	0.494	1.31e-05
Rpl29	0.00139232	-0.751137	0.393	0.397	1
mt-Atp8	2.09e-10	-0.752976	0.035	0.252	5.48e-06
Rps5	2.47e-05	-0.753334	0.405	0.435	0.648888
Rps18	9.14e-05	-0.75585	0.416	0.435	1
Pdlim1	6.91e-08	-0.756846	0.11	0.297	0.00181207
Nupr1	1.51e-08	-0.759725	0.081	0.279	0.000396528
Rpl15	0.00120038	-0.761727	0.393	0.403	1
Ddit4	0.00305048	-0.771273	0.277	0.33	1
Rps27l	0.000511557	-0.773264	0.237	0.307	1
Sdpr	2.12e-17	-0.775436	0.491	0.729	5.56e-13
Hbb-bt	1.13e-08	-0.783731	0.064	0.265	0.000296138
Tspan6	3.45e-09	-0.786629	0.075	0.281	9.06e-05
Emp3	9.29e-06	-0.794242	0.168	0.298	0.243662
Tubb2a	1.32e-05	-0.796829	0.231	0.358	0.346989
Rps14	3.29e-05	-0.810899	0.422	0.44	0.861801
Rps11	2.28e-05	-0.812622	0.405	0.436	0.59911
Rpl19	8.73e-05	-0.815483	0.399	0.423	1
mt-Nd4l	2.32e-11	-0.817262	0.035	0.266	6.07e-07
Gng11	4.42e-12	-0.817597	0.746	0.82	1.16e-07
Rpl10	3.01e-05	-0.818733	0.387	0.425	0.789256
Rpl9	5.08e-05	-0.824631	0.41	0.436	1
mt-Nd5	1.53e-11	-0.830961	0.035	0.269	4.01e-07
Apoe	7.71e-22	-0.834179	0.555	0.797	2.02e-17
Klf6	5.35e-09	-0.836446	0.254	0.442	0.000140191
Ehd2	5.59e-12	-0.848445	0.237	0.48	1.47e-07
Rps4x	2.5e-05	-0.850654	0.393	0.431	0.655732
Zyx	2.4e-07	-0.85469	0.162	0.321	0.00629002
Tmsb10	6.35e-12	-0.854784	0.59	0.756	1.67e-07
Rpl6l	2.37e-12	-0.864683	0.035	0.283	6.22e-08
Ablim1	4.25e-10	-0.873238	0.098	0.32	1.12e-05
Rpl27	0.000503731	-0.877867	0.358	0.392	1
Fabp4	0.00065742	-0.87823	0.913	0.821	1
Rps10	0.000351314	-0.878511	0.37	0.397	1
Rpl12	0.00158158	-0.881674	0.318	0.348	1
Rps13	7.52e-05	-0.888268	0.382	0.416	1
Htra1	6.23e-10	-0.904648	0.058	0.263	1.63e-05
Hrct1	4.4e-07	-0.91336	0.11	0.272	0.0115447
Rpl14	2.25e-05	-0.918628	0.393	0.429	0.590886
S100a6	7.08e-07	-0.919831	0.503	0.554	0.0185773
Rps19	3.62e-05	-0.93295	0.416	0.438	0.949235
2019-09-15	1.68e-13	-0.939073	0.029	0.29	4.39e-09
Rps17	0.000108063	-0.948935	0.405	0.424	1
Rps12-ps3	1.38e-13	-0.953311	0.035	0.303	3.63e-09
Fhl1	1.49e-11	-0.960665	0.075	0.31	3.92e-07
Rpl23	4.5e-05	-0.962859	0.399	0.427	1
Fn1	1.61e-10	-0.963113	0.052	0.267	4.22e-06
Hbb-bs	1.49e-14	-0.967592	0.318	0.676	3.9e-10
Fabp5	1.15e-07	-0.969135	0.312	0.465	0.00301218
Aqp7	1.04e-09	-0.970995	0.162	0.381	2.73e-05
Ehd1	4.07e-12	-0.973028	0.104	0.352	1.07e-07
Rpl6	1.7e-06	-0.977724	0.335	0.419	0.0446669
Ptrf	6.71e-14	-0.980333	0.393	0.575	1.76e-09
Rps20	5.15e-05	-0.988084	0.41	0.431	1
Rps12	0.000299684	-0.992109	0.399	0.411	1
Timp2	6.13e-09	-0.992242	0.15	0.337	0.000160881
Cdh13	1.3e-12	-0.992956	0.087	0.348	3.4e-08
Fbln2	6.27e-12	-0.996165	0.075	0.317	1.65e-07
Cav1	2.94e-31	-0.999188	0.48	0.825	7.72e-27
Cdkn1c	2.41e-09	-1.00263	0.127	0.334	6.33e-05
Rpl32	4.33e-05	-1.01287	0.41	0.435	1
Rps16	2.51e-05	-1.02107	0.393	0.432	0.658161
Rpl10a	2.36e-05	-1.02326	0.312	0.381	0.619997
Rpl22l1	7.2e-07	-1.02504	0.202	0.334	0.0188947
Rpl28	0.000105107	-1.03178	0.382	0.412	1
Rpl22	3.2e-05	-1.03671	0.335	0.391	0.838873
Rpl21	7.35e-06	-1.04445	0.399	0.435	0.192744
Rps7	4.68e-05	-1.05153	0.405	0.426	1
Rpl24	1.58e-05	-1.05158	0.376	0.422	0.414566
mt-Nd3	7.25e-15	-1.0527	0.035	0.319	1.9e-10
Rpl36	6.64e-05	-1.05726	0.41	0.428	1
Rps27a	1.78e-05	-1.05904	0.393	0.429	0.467573
Rpl31	0.000103171	-1.06271	0.41	0.428	1
Rps24	3.78e-05	-1.06596	0.405	0.431	0.99104
Acta2	1.44e-14	-1.07324	0.058	0.34	3.77e-10
Rps23	1.92e-05	-1.07557	0.41	0.436	0.503819
Rps15	1.41e-05	-1.07898	0.387	0.432	0.369776
Rpl41	1.99e-05	-1.08339	0.422	0.444	0.521171
Rps6	1.42e-05	-1.0855	0.399	0.431	0.373145
Rpl11	4.31e-06	-1.08929	0.358	0.417	0.11292
Rplp1	1.9e-05	-1.09241	0.41	0.434	0.49906
Rps25	2.87e-05	-1.09547	0.405	0.432	0.752164
Hba-a1	8.5e-14	-1.09701	0.168	0.488	2.23e-09
Rpl17	2.47e-05	-1.09785	0.405	0.434	0.646908
Rps27rt	1.03e-15	-1.09829	0.04	0.34	2.7e-11
Rps15a	8.23e-06	-1.10134	0.353	0.413	0.215762
Rpl13a	6.19e-06	-1.11282	0.399	0.438	0.162327
Stmn2	4.63e-12	-1.1141	0.035	0.278	1.21e-07
Vim	2.59e-21	-1.11422	0.283	0.615	6.8e-17
Car4	3.21e-10	-1.13411	0.121	0.349	8.42e-06
Rpl30	2.73e-14	-1.13724	0.092	0.369	7.16e-10
Rplp2	2.45e-05	-1.14044	0.399	0.429	0.641233
Bgn	3.51e-10	-1.14577	0.208	0.405	9.2e-06
Rpl35	2.92e-05	-1.1474	0.405	0.429	0.766468
Tmem158	9.6e-12	-1.14987	0.046	0.274	2.52e-07
Rps8	2.03e-05	-1.15563	0.41	0.436	0.531262
Rpl36a	4.59e-06	-1.15567	0.324	0.398	0.120481
Rps26	1.06e-06	-1.15845	0.329	0.409	0.0276708
Lpl	1.64e-10	-1.16223	0.058	0.28	4.31e-06
C1qtnf9	1.05e-13	-1.16402	0.092	0.372	2.76e-09
Rpl23a	1.02e-05	-1.16866	0.393	0.432	0.268604
Rpl27a	2.51e-06	-1.16902	0.364	0.429	0.0657492
Rpl37	1.82e-05	-1.16959	0.399	0.433	0.477507
Rpl37a	1.81e-05	-1.1795	0.416	0.442	0.474328
Rps28	3.14e-05	-1.18284	0.405	0.432	0.823206
Cd63	1.46e-11	-1.18972	0.15	0.371	3.83e-07
Rpl23a-ps3	3.46e-17	-1.19077	0.04	0.359	9.09e-13
Rps21	2.31e-05	-1.19738	0.387	0.422	0.606367
Tcf15	2.3e-13	-1.19772	0.185	0.443	6.04e-09
Rpl39	1.82e-05	-1.20112	0.364	0.414	0.476247
Rpl38	2.32e-06	-1.21099	0.358	0.427	0.0608447
Rpl35a	3.54e-06	-1.26004	0.376	0.43	0.0929324
Hba-a2	9.48e-14	-1.27698	0.116	0.416	2.49e-09
Rps3a1	5.67e-18	-1.30041	0.046	0.374	1.49e-13
Rps29	1.09e-05	-1.30847	0.416	0.443	0.284998
Rpl34	1.53e-14	-1.31018	0.127	0.395	4.01e-10
mt-Nd2	1.75e-18	-1.31322	0.035	0.372	4.6e-14
Rpl26	1.05e-14	-1.31599	0.121	0.395	2.76e-10
Timp4	4.77e-13	-1.32361	0.069	0.335	1.25e-08
Vwf	1.62e-14	-1.32553	0.029	0.303	4.26e-10
Fbln5	3.17e-15	-1.33631	0.052	0.34	8.31e-11
Ctsh	9.88e-11	-1.35442	0.116	0.326	2.59e-06
mt-Nd4	2.45e-18	-1.35619	0.046	0.386	6.42e-14
Rps27	8.62e-07	-1.3563	0.37	0.438	0.0226172
mt-Nd1	3.24e-18	-1.35808	0.046	0.389	8.5e-14
Eln	1.77e-14	-1.3868	0.064	0.337	4.65e-10
mt-Co1	2.28e-18	-1.39143	0.046	0.385	5.97e-14
mt-Co2	1.93e-18	-1.39205	0.046	0.389	5.05e-14
mt-Cytb	1.82e-18	-1.41688	0.046	0.389	4.77e-14
mt-Co3	1.81e-18	-1.48882	0.046	0.389	4.75e-14
mt-Atp6	1.78e-18	-1.50259	0.046	0.389	4.67e-14
Aqp1	7.35e-16	-1.53828	0.116	0.43	1.93e-11
Cfh	1.92e-15	-1.55525	0.064	0.348	5.02e-11
Cpe	7.7e-13	-1.57098	0.121	0.361	2.02e-08
Cldn5	7.39e-43	-1.89021	0.22	0.741	1.94e-38
Mgp	5.03e-22	-1.91107	0.179	0.526	1.32e-17
Cytl1	5.97e-18	-2.46016	0.029	0.349	1.57e-13

## Sheet: Pdpn+
	p_val	avg_logFC	pct.1	pct.2	p_val_adj
Pard6g	3.447e-288	2.03328	0.765	0.006	9.03976e-284
Lyve1	1.50645e-213	2.7998	0.815	0.025	3.95067e-209
Maf	2.28004e-206	2.0837	0.84	0.029	5.97941e-202
Ccl21a	3.84232e-199	4.84976	0.778	0.025	1.00765e-194
Thy1	7.37828e-181	1.74921	0.667	0.017	1.93495e-176
Pdpn	4.03868e-154	1.6454	0.481	0.008	1.05914e-149
Lbp	4.50053e-154	1.78508	0.778	0.039	1.18026e-149
Slc45a3	3.55054e-131	1.20299	0.383	0.005	9.31129e-127
Fgl2	5.22754e-126	2.27501	0.914	0.092	1.37092e-121
Sema3d	2.34903e-115	1.39147	0.506	0.019	6.16033e-111
Gpm6a	2.59389e-112	1.56625	0.617	0.035	6.80249e-108
Nsg1	2.45449e-110	1.60612	0.679	0.046	6.43691e-106
Fxyd6	2.55629e-104	1.90278	0.938	0.119	6.70386e-100
Gm14964	1.34672e-92	1.29119	0.444	0.019	3.53177e-88
Igfbp5	1.4493e-90	2.23231	0.79	0.089	3.80079e-86
Abi3bp	6.27904e-90	1.45759	0.593	0.043	1.64668e-85
Lrrn4cl	1.34395e-88	0.994983	0.309	0.007	3.52452e-84
Prelp	4.53488e-84	1.50889	0.679	0.066	1.18927e-79
Samsn1	6.15955e-74	0.854767	0.272	0.007	1.61534e-69
Bcr	4.45041e-72	1.35102	0.568	0.052	1.16712e-67
Nr2f2	7.14318e-68	1.49737	0.704	0.095	1.8733e-63
Ptn	5.84553e-67	1.4745	0.407	0.025	1.53299e-62
Comp	1.94537e-63	1.06879	0.346	0.018	5.10173e-59
Gmfg	4.3912e-62	1.26547	0.444	0.035	1.15159e-57
Prss23	8.29842e-60	1.5838	0.691	0.104	2.17626e-55
Plce1	1.40618e-59	0.889524	0.272	0.011	3.6877e-55
Cp	8.29555e-59	1.4446	0.877	0.185	2.17551e-54
Adamtsl1	1.29721e-56	0.886354	0.272	0.012	3.40193e-52
Cfap43	5.49366e-56	0.86673	0.284	0.013	1.44071e-51
Gucy1b3	7.4804e-56	1.06856	0.309	0.017	1.96173e-51
Ptgfrn	7.51675e-53	1.08412	0.309	0.018	1.97127e-48
Tgfbi	5.32552e-52	1.34981	0.568	0.079	1.39662e-47
Rtkn	3.27863e-51	0.940208	0.309	0.019	8.5982e-47
Lrg1	1.48468e-49	1.22017	0.654	0.103	3.89356e-45
Galnt18	9.10851e-49	1.09468	0.593	0.081	2.38871e-44
Tpcn1	6.5927e-48	1.15139	0.469	0.055	1.72894e-43
Pcsk6	3.22989e-47	0.991974	0.272	0.016	8.4704e-43
Mpp7	1.21059e-46	0.906997	0.259	0.014	3.17477e-42
Tbx1	2.77816e-45	1.08758	0.457	0.055	7.28573e-41
Stt3b	4.99263e-45	1.21489	0.63	0.114	1.30932e-40
Ly6c1	2.0414e-39	-3.40516	0.074	0.871	5.35356e-35
Tnxb	4.30329e-38	1.09207	0.346	0.037	1.12854e-33
Psen2	1.48159e-37	1.08678	0.519	0.087	3.88547e-33
Ly6a	4.8873e-37	-2.94617	0.123	0.854	1.2817e-32
Slfn2	3.42349e-36	1.00627	0.481	0.075	8.97809e-32
Ctnnal1	6.33286e-35	0.899535	0.333	0.037	1.66079e-30
Tmod2	4.25548e-34	0.983373	0.37	0.049	1.116e-29
Ppfibp1	1.01082e-33	1.11025	0.704	0.193	2.65087e-29
Nqo1	8.89666e-33	0.880235	0.309	0.034	2.33315e-28
Arl4a	2.36319e-32	1.15568	0.741	0.224	6.19746e-28
Meox1	4.836e-32	0.909285	0.407	0.059	1.26824e-27
Sned1	2.34367e-31	0.851965	0.284	0.03	6.14627e-27
Ntn1	2.35597e-31	1.22545	0.58	0.136	6.17853e-27
Serpine2	3.51089e-31	1.04018	0.469	0.086	9.20732e-27
B2m	3.95542e-31	-1.35498	0.926	0.993	1.03731e-26
Ugcg	8.65892e-31	0.919611	0.395	0.06	2.2708e-26
Olfm1	1.36194e-30	0.911238	0.383	0.057	3.57168e-26
Pcp4l1	1.68816e-30	0.940349	0.42	0.067	4.42719e-26
Abhd17b	3.46004e-30	0.972818	0.395	0.061	9.07396e-26
Timp2	5.08908e-30	1.02164	0.852	0.3	1.33461e-25
Gm28875	3.95125e-29	0.895417	0.346	0.048	1.03622e-24
B3gnt8	4.00133e-29	0.82895	0.37	0.056	1.04935e-24
Slc10a6	5.18985e-29	0.790943	0.37	0.054	1.36104e-24
Id3	1.00735e-28	-1.83637	0.346	0.882	2.64177e-24
Prkcz	1.16773e-28	0.912203	0.333	0.046	3.06236e-24
Fabp4	1.97297e-28	-3.83164	0.358	0.848	5.17412e-24
Cebpb	3.12911e-28	1.0793	0.444	0.087	8.20609e-24
Cd55	5.12871e-28	1.10885	0.358	0.055	1.34501e-23
Fam174b	9.0245e-28	0.781781	0.358	0.054	2.36668e-23
Cd63	1.89346e-27	0.954628	0.877	0.331	4.96561e-23
Pdlim4	2.18493e-27	0.993357	0.494	0.105	5.72998e-23
Mical3	3.54386e-27	0.883001	0.284	0.035	9.29377e-23
Fam102b	3.81642e-27	0.886469	0.383	0.063	1.00086e-22
Fndc1	4.04369e-27	1.05908	0.358	0.057	1.06046e-22
Cd81	6.42884e-27	-1.22408	0.852	0.936	1.68596e-22
Itgb3	1.29267e-26	0.840453	0.333	0.05	3.39003e-22
Ptpre	1.55209e-26	0.727193	0.284	0.035	4.07037e-22
Add3	2.81154e-26	0.948261	0.519	0.123	7.37326e-22
Rhoj	3.93178e-26	1.03425	0.741	0.26	1.03111e-21
Otud1	1.59732e-25	0.919744	0.395	0.073	4.18897e-21
Btbd3	3.15067e-25	1.01245	0.494	0.115	8.26264e-21
Tril	7.35279e-25	0.849402	0.296	0.041	1.92827e-20
Cd9	7.58759e-25	1.10018	0.975	0.537	1.98985e-20
Dapk1	7.70365e-25	0.74405	0.272	0.035	2.02028e-20
Ifi27l2a	1.05078e-24	1.07742	0.617	0.172	2.75566e-20
Arhgdib	7.66269e-24	0.976715	0.593	0.175	2.00954e-19
Dapk2	1.72458e-23	0.755289	0.444	0.089	4.5227e-19
Srgn	2.61927e-23	-1.74854	0.148	0.724	6.86902e-19
Sgk3	3.14461e-23	0.82488	0.333	0.056	8.24674e-19
Col18a1	3.19134e-23	0.953905	0.42	0.09	8.36929e-19
Tgfbr2	4.07097e-23	0.891975	0.617	0.182	1.06761e-18
Smad1	5.82761e-23	0.885242	0.519	0.129	1.52829e-18
Ndrg1	6.34016e-23	0.85801	0.802	0.312	1.66271e-18
Lama4	1.07321e-22	0.846076	0.457	0.103	2.81449e-18
Hspb1	1.26114e-22	-2.17242	0.506	0.847	3.30733e-18
Esam	1.27876e-22	-1.6372	0.222	0.751	3.35355e-18
H2-D1	3.97586e-22	-0.882935	0.889	0.968	1.04267e-17
Dlg1	5.56698e-22	1.00646	0.321	0.057	1.45994e-17
Gngt2	8.42204e-22	0.698134	0.864	0.339	2.20868e-17
Ube2g2	2.12695e-21	0.822662	0.469	0.114	5.57793e-17
Id1	2.72619e-21	-2.06929	0.185	0.71	7.14942e-17
1700025G04Rik	3.44505e-21	0.759756	0.346	0.064	9.03464e-17
Ahnak2	8.63494e-21	0.87741	0.469	0.124	2.26451e-16
Dock9	1.2818e-20	0.938996	0.58	0.185	3.36153e-16
Rnase4	2.35506e-20	1.00182	0.593	0.197	6.17616e-16
Igfbp7	2.37563e-20	-2.13802	0.519	0.825	6.2301e-16
H2-K1	3.55133e-20	-0.893921	0.654	0.858	9.31337e-16
Sparc	5.0617e-20	-1.33874	0.494	0.792	1.32743e-15
Pvrl2	6.02587e-20	0.798505	0.481	0.121	1.58028e-15
Arrdc3	9.62035e-20	0.872826	0.309	0.057	2.52294e-15
Ift43	1.30039e-19	0.715167	0.383	0.081	3.41028e-15
Nfatc1	1.32313e-19	0.793409	0.321	0.062	3.4699e-15
Comt	1.43609e-19	0.86227	0.617	0.206	3.76615e-15
Ecm2	1.50811e-19	0.890382	0.556	0.174	3.95501e-15
Slco2b1	1.53599e-19	0.820883	0.358	0.074	4.02813e-15
Ogt	2.41193e-19	0.791492	0.605	0.198	6.32529e-15
Aph1b	5.05417e-19	0.917759	0.469	0.13	1.32546e-14
Palm	9.02823e-19	0.875056	0.494	0.144	2.36765e-14
Emp1	9.14749e-19	0.809792	0.617	0.215	2.39893e-14
Gpr182	9.68945e-19	0.851464	0.395	0.095	2.54106e-14
Lims2	1.07087e-18	-1.8811	0.049	0.579	2.80837e-14
Stab1	1.14302e-18	0.923077	0.654	0.256	2.99758e-14
Zfhx3	1.78789e-18	0.945192	0.407	0.106	4.68875e-14
Pros1	2.60723e-18	0.824834	0.617	0.225	6.83747e-14
Vim	2.86153e-18	0.80315	0.988	0.571	7.50436e-14
Epb41l2	3.75377e-18	0.788747	0.37	0.085	9.84427e-14
Trf	3.7832e-18	0.95433	0.37	0.091	9.92144e-14
Zfp512	5.3022e-18	0.803237	0.333	0.072	1.3905e-13
Hjurp	5.58123e-18	0.761986	0.333	0.071	1.46368e-13
Ackr3	8.13709e-18	0.977759	0.556	0.188	2.13395e-13
Ptpn18	9.85246e-18	0.781149	0.469	0.128	2.58381e-13
Degs1	1.59556e-17	0.821033	0.667	0.26	4.18434e-13
Nrp1	2.77307e-17	-1.8827	0.049	0.556	7.27237e-13
Tppp3	4.97742e-17	1.16941	0.593	0.209	1.30533e-12
AW112010	7.71728e-17	-2.04826	0.037	0.54	2.02386e-12
Gm1673	8.4733e-17	0.598119	0.37	0.083	2.22212e-12
Apold1	1.22774e-16	0.602181	0.58	0.182	3.21974e-12
Rgcc	2.37237e-16	-2.54935	0.062	0.537	6.22154e-12
Itm2b	2.43575e-16	-0.813933	0.938	0.974	6.38776e-12
Cyp20a1	2.51187e-16	0.677421	0.432	0.119	6.58739e-12
Twsg1	3.38596e-16	0.54901	0.259	0.048	8.87967e-12
Tm4sf1	5.13759e-16	-1.24208	0.79	0.865	1.34733e-11
Wnk1	5.23641e-16	0.830089	0.642	0.269	1.37325e-11
Pmp22	5.5089e-16	0.80718	0.531	0.185	1.44471e-11
Dpysl3	6.35594e-16	0.63843	0.284	0.058	1.66685e-11
Usp25	7.38021e-16	0.81106	0.395	0.11	1.93546e-11
Shc1	7.69493e-16	0.745874	0.358	0.091	2.018e-11
Lfng	8.74594e-16	0.798543	0.42	0.121	2.29362e-11
2019-09-15	1.13126e-15	0.77121	0.605	0.255	2.96673e-11
Sdc1	1.14992e-15	0.906666	0.346	0.087	3.01566e-11
Fam63b	1.21609e-15	0.751065	0.531	0.182	3.18919e-11
Galnt1	2.10219e-15	0.74126	0.383	0.102	5.513e-11
Apoe	2.25497e-15	-1.3169	0.605	0.783	5.91367e-11
Marcks	2.43704e-15	0.781431	0.679	0.278	6.39114e-11
Sesn1	2.47806e-15	0.76464	0.296	0.066	6.49872e-11
F2rl1	2.69405e-15	0.864572	0.284	0.062	7.06514e-11
Nfat5	4.31528e-15	0.747563	0.481	0.159	1.13168e-10
Cd36	5.22456e-15	-1.85766	0.21	0.602	1.37014e-10
Ly6e	6.55638e-15	-0.826186	0.815	0.894	1.71941e-10
Ucp2	6.80632e-15	0.731412	0.568	0.202	1.78496e-10
Aebp1	6.99903e-15	0.789165	0.494	0.17	1.8355e-10
Tshz2	7.02142e-15	0.592471	0.778	0.341	1.84137e-10
Ipo11	7.73293e-15	0.657154	0.395	0.111	2.02796e-10
Tle1	8.53605e-15	0.730539	0.37	0.1	2.23858e-10
Errfi1	8.78279e-15	0.756322	0.358	0.095	2.30329e-10
Plec	9.21497e-15	0.687528	0.58	0.223	2.41663e-10
Cxcl12	9.25646e-15	-2.2586	0.086	0.529	2.42751e-10
Nrp2	1.33173e-14	0.795066	0.556	0.198	3.49247e-10
Vsig10	1.33487e-14	0.526307	0.259	0.052	3.50071e-10
Nudt4	1.39579e-14	0.592974	0.568	0.202	3.66045e-10
Mtus1	1.90142e-14	0.696413	0.444	0.141	4.98647e-10
2900026A02Rik	2.12495e-14	0.690226	0.63	0.257	5.57269e-10
Lims1	2.41102e-14	0.74278	0.568	0.219	6.3229e-10
Jam2	2.64979e-14	-1.71041	0	0.451	6.94907e-10
S100a10	2.79463e-14	0.672429	0.963	0.656	7.32891e-10
Dab2	3.02076e-14	0.850158	0.37	0.107	7.92195e-10
Akap12	4.98941e-14	0.625842	0.407	0.117	1.30847e-09
Scn1b	5.08516e-14	0.765193	0.395	0.12	1.33358e-09
Pald1	8.00837e-14	0.594415	0.272	0.059	2.1002e-09
Sntb2	8.19453e-14	0.606527	0.383	0.109	2.14902e-09
Tcf15	8.42479e-14	-2.16274	0	0.439	2.2094e-09
Bok	1.09108e-13	0.591354	0.309	0.073	2.86135e-09
Elk3	1.11403e-13	0.657638	0.654	0.285	2.92153e-09
Glud1	1.21917e-13	0.684058	0.593	0.253	3.19728e-09
Tcn2	1.21942e-13	0.549407	0.728	0.315	3.19792e-09
Ltbp1	1.23248e-13	0.693641	0.296	0.073	3.23218e-09
Pip5k1c	1.67886e-13	0.701711	0.272	0.063	4.40281e-09
Il6st	1.95543e-13	0.665164	0.617	0.252	5.12811e-09
Anxa2	2.01742e-13	0.592262	0.914	0.526	5.29069e-09
Rcn3	2.82222e-13	0.688825	0.568	0.226	7.40128e-09
Tspan3	3.19524e-13	0.685624	0.444	0.152	8.37951e-09
Chst15	3.38103e-13	0.709065	0.37	0.11	8.86674e-09
Ece1	4.61425e-13	0.54681	0.84	0.433	1.21009e-08
Anxa1	5.95352e-13	0.686453	0.444	0.151	1.56131e-08
Mustn1	6.17082e-13	0.818778	0.42	0.137	1.6183e-08
Rab11a	6.17447e-13	0.584387	0.901	0.486	1.61925e-08
Atp2b1	7.77123e-13	0.650071	0.519	0.197	2.03801e-08
Fabp5	8.1199e-13	-2.0107	0.062	0.468	2.12944e-08
Sox17	1.03849e-12	-1.7512	0	0.412	2.72344e-08
Pgm1	1.15454e-12	0.616915	0.272	0.065	3.02777e-08
Wipi1	1.25547e-12	0.739601	0.259	0.062	3.29247e-08
Serping1	1.37435e-12	0.778981	0.444	0.16	3.60424e-08
Gja1	1.38222e-12	0.607471	0.481	0.164	3.62487e-08
Rps2	1.45816e-12	0.632135	0.765	0.409	3.82403e-08
Ctnna1	1.93837e-12	0.558902	0.753	0.357	5.08338e-08
Zmynd8	1.99985e-12	0.541938	0.321	0.088	5.2446e-08
S100a6	2.67395e-12	0.452885	0.914	0.535	7.01242e-08
Zfp36l2	2.8642e-12	0.684587	0.506	0.197	7.51138e-08
Cd200	2.9123e-12	-1.04531	0.568	0.763	7.63752e-08
Sparcl1	3.19629e-12	-1.9012	0.037	0.43	8.38228e-08
S100a11	3.69272e-12	0.624172	1	0.647	9.68416e-08
Sh3glb2	4.34051e-12	0.601433	0.432	0.144	1.1383e-07
Pla2g12a	5.7246e-12	0.614024	0.296	0.078	1.50128e-07
Nxn	6.13016e-12	0.707181	0.432	0.158	1.60763e-07
Lysmd2	6.74885e-12	0.684795	0.469	0.174	1.76988e-07
Flt1	7.34969e-12	-1.70567	0.037	0.423	1.92746e-07
Calcrl	7.47673e-12	0.648491	0.494	0.193	1.96077e-07
Stxbp6	7.79604e-12	0.656076	0.432	0.151	2.04451e-07
Utrn	7.81306e-12	0.605176	0.605	0.269	2.04898e-07
mt-Co1	7.97312e-12	0.648388	0.728	0.342	2.09095e-07
Junb	8.9913e-12	-2.00182	0.395	0.683	2.35797e-07
Fcgrt	1.18943e-11	0.535185	0.716	0.332	3.11928e-07
Ier2	1.32629e-11	-1.62969	0.395	0.687	3.4782e-07
Slco3a1	1.62459e-11	0.628594	0.296	0.083	4.26047e-07
2019-09-07	1.9622e-11	0.676245	0.519	0.22	5.14588e-07
Arhgap10	2.21305e-11	0.509387	0.296	0.079	5.80372e-07
Gm9844	2.2139e-11	0.518651	0.37	0.114	5.80596e-07
Rpl19	2.53351e-11	0.622383	0.753	0.408	6.64414e-07
mt-Nd1	2.90342e-11	0.628781	0.741	0.345	7.61423e-07
Igfbp4	2.92027e-11	0.730438	0.556	0.251	7.65841e-07
Sepp1	2.9876e-11	0.445621	0.988	0.71	7.83498e-07
Sptssa	3.03516e-11	0.537009	0.728	0.353	7.95971e-07
Cyb5r3	3.08596e-11	0.593352	0.716	0.384	8.09293e-07
Hspa1a	3.90931e-11	-2.59246	0.074	0.437	1.02522e-06
Lamp2	4.28568e-11	0.641168	0.642	0.306	1.12392e-06
Rpl22l1	4.43377e-11	0.60641	0.679	0.309	1.16276e-06
Ltbp4	4.52884e-11	0.590094	0.877	0.487	1.18769e-06
1810011O10Rik	4.61284e-11	-1.67056	0.012	0.381	1.20972e-06
Ptpn14	4.65166e-11	0.681821	0.395	0.141	1.2199e-06
Creb5	5.12083e-11	0.650459	0.333	0.105	1.34294e-06
Rpl24	5.48833e-11	0.625786	0.765	0.404	1.43932e-06
Aqp7	5.70869e-11	-1.92311	0.012	0.377	1.4971e-06
Pgm5	6.04653e-11	0.594072	0.309	0.091	1.5857e-06
Cst3	6.15405e-11	-0.739204	0.951	0.978	1.6139e-06
C1qtnf9	7.01196e-11	-1.77878	0	0.363	1.83889e-06
mt-Cytb	7.27429e-11	0.631256	0.741	0.345	1.90768e-06
Cd47	7.89047e-11	0.46308	0.852	0.511	2.06927e-06
Rpl39	8.96797e-11	0.640107	0.741	0.397	2.35185e-06
mt-Co3	9.22732e-11	0.635091	0.741	0.345	2.41986e-06
Egfl7	9.97782e-11	-0.766681	0.753	0.868	2.61668e-06
mt-Nd4	1.11159e-10	0.615779	0.716	0.343	2.91514e-06
mt-Co2	1.12379e-10	0.612507	0.741	0.345	2.94715e-06
Csrp2	1.20982e-10	0.571402	0.556	0.239	3.17276e-06
Limch1	1.62913e-10	0.65766	0.494	0.208	4.27238e-06
Myzap	1.98964e-10	0.574736	0.407	0.145	5.21782e-06
Sigmar1	2.149e-10	0.662404	0.296	0.088	5.63576e-06
mt-Atp6	2.34248e-10	0.628522	0.741	0.345	6.14315e-06
Stmn2	2.40221e-10	0.464421	0.568	0.246	6.29979e-06
Actg1	2.93739e-10	-0.773729	0.889	0.893	7.70329e-06
Fundc2	3.20002e-10	0.523304	0.593	0.261	8.39206e-06
Pear1	3.36804e-10	0.568129	0.346	0.115	8.83269e-06
Tgfb1	3.53538e-10	0.531942	0.531	0.224	9.27153e-06
Pnisr	4.16899e-10	0.517901	0.469	0.185	1.09332e-05
Grina	4.42922e-10	0.62898	0.457	0.188	1.16156e-05
Sptbn1	4.66172e-10	0.448937	0.889	0.507	1.22254e-05
Akap13	6.48241e-10	0.743314	0.481	0.216	1.70001e-05
Smc4	6.59909e-10	0.59508	0.309	0.099	1.73061e-05
Slc25a4	6.69882e-10	0.47222	0.778	0.456	1.75677e-05
Anxa3	7.3017e-10	-1.1382	0.16	0.482	1.91487e-05
Ptprb	7.71317e-10	-1.02128	0.309	0.556	2.02278e-05
Serpinb6a	7.89788e-10	0.564596	0.704	0.38	2.07122e-05
Rplp0	8.25025e-10	0.548169	0.741	0.412	2.16363e-05
Rps11	8.6715e-10	0.571377	0.753	0.421	2.2741e-05
Rps28	9.27922e-10	0.615991	0.765	0.416	2.43348e-05
Foxp1	9.68685e-10	0.507112	0.679	0.345	2.54038e-05
Lgmn	1.06063e-09	0.618697	0.444	0.184	2.7815e-05
Dpysl2	1.48635e-09	0.574508	0.63	0.325	3.89795e-05
Klf2	1.50104e-09	-1.25546	0.704	0.84	3.93648e-05
Ptms	1.5381e-09	0.537077	0.79	0.464	4.03367e-05
Marcksl1	1.72363e-09	0.491625	0.309	0.099	4.52021e-05
Vsir	1.80874e-09	0.562168	0.296	0.089	4.74342e-05
mt-Nd2	1.92527e-09	0.569578	0.667	0.331	5.04902e-05
Pkig	1.93402e-09	0.557609	0.481	0.202	5.07197e-05
Rpl29	2.46396e-09	0.572697	0.704	0.385	6.46173e-05
Rpl5	2.52719e-09	0.566931	0.679	0.372	6.62756e-05
Anxa11	2.69593e-09	0.546342	0.457	0.19	7.07008e-05
Lmna	2.84691e-09	0.50083	0.556	0.266	7.46603e-05
Rps24	2.93794e-09	0.590834	0.753	0.416	7.70474e-05
Zfp36	2.95949e-09	-1.40971	0.123	0.448	7.76126e-05
Triobp	3.11358e-09	0.507148	0.494	0.211	8.16535e-05
Ecscr	3.13285e-09	0.519705	0.889	0.561	8.2159e-05
Ahnak	3.16447e-09	0.500962	0.778	0.475	8.29881e-05
Wls	3.35813e-09	0.609231	0.395	0.157	8.8067e-05
Rpl10	3.39943e-09	0.580714	0.753	0.408	8.915e-05
Rpl27a	3.48947e-09	0.578442	0.753	0.41	9.15115e-05
Rps15a	3.59202e-09	0.576184	0.728	0.395	9.42008e-05
Car4	3.79465e-09	-1.80784	0.025	0.343	9.95146e-05
Rps8	4.37684e-09	0.581208	0.765	0.421	0.000114783
Ppp1r2	5.70447e-09	0.420042	0.864	0.542	0.0001496
Nfia	5.77541e-09	0.471342	0.716	0.373	0.00015146
Abca3	5.99197e-09	0.535021	0.259	0.078	0.000157139
Ube3a	6.13939e-09	0.509991	0.42	0.171	0.000161005
Rpl13a	6.62841e-09	0.575021	0.753	0.422	0.00017383
Rpl12	6.96979e-09	0.60098	0.617	0.334	0.000182783
Gm42418	7.21639e-09	0.443039	0.778	0.433	0.00018925
Arhgap29	7.55428e-09	0.558571	0.506	0.228	0.000198111
Uhrf2	7.55768e-09	0.482305	0.407	0.161	0.0001982
Rps16	7.78267e-09	0.568965	0.765	0.415	0.000204101
Rpl35a	7.81909e-09	0.585694	0.753	0.412	0.000205056
Fos	8.54253e-09	-1.54809	0.346	0.612	0.000224028
Psmb8	8.9297e-09	-0.965288	0.259	0.561	0.000234181
Tns1	9.69679e-09	0.501236	0.679	0.379	0.000254298
Cald1	9.77071e-09	0.569188	0.642	0.347	0.000256237
Tspan13	1.07707e-08	-1.1145	0.469	0.662	0.00028246
Rpl34	1.0838e-08	0.557766	0.716	0.359	0.000284225
Tpm4	1.1028e-08	0.425689	0.827	0.514	0.000289208
Rps9	1.13776e-08	0.540701	0.753	0.413	0.000298376
Rps7	1.16466e-08	0.558829	0.728	0.412	0.000305431
Mndal	1.23399e-08	-1.3029	0.012	0.313	0.000323614
Psip1	1.23525e-08	0.51875	0.309	0.107	0.000323945
Rpl23	1.24624e-08	0.566154	0.741	0.412	0.000326826
Ppp3ca	1.27168e-08	0.470226	0.617	0.311	0.000333499
Rpl35	1.30851e-08	0.568705	0.765	0.414	0.000343157
Rpl11	1.32642e-08	0.550483	0.741	0.399	0.000347854
Fau	1.36188e-08	-0.637964	1	0.96	0.000357152
Rps27a	1.37799e-08	0.558787	0.753	0.413	0.000361378
Srpk2	1.39479e-08	0.602327	0.321	0.116	0.000365785
Sptlc2	1.61405e-08	0.562116	0.42	0.177	0.000423284
Rps21	1.82259e-08	0.575464	0.704	0.408	0.000477975
Rpl37a	1.91605e-08	0.583234	0.765	0.427	0.000502485
Raph1	2.03704e-08	0.588877	0.37	0.147	0.000534213
Tspan7	2.16436e-08	-0.960803	0.16	0.47	0.000567604
Rpl8	2.29313e-08	0.514605	0.728	0.41	0.000601374
Rps4x	2.33043e-08	0.545609	0.741	0.415	0.000611156
Arrb1	2.4328e-08	0.519566	0.296	0.101	0.000638001
Neat1	2.52704e-08	0.479751	0.654	0.349	0.000662716
Sema3f	2.54125e-08	0.69139	0.321	0.123	0.000666444
Pak2	2.86529e-08	0.530261	0.444	0.199	0.000751422
Smagp	3.11023e-08	0.357784	0.506	0.216	0.000815657
Tmsb4x	3.20058e-08	-1.07845	0.988	0.999	0.000839351
H2-Q7	3.38091e-08	-1.15181	0.111	0.405	0.000886643
Rps17	3.393e-08	0.534308	0.716	0.411	0.000889814
Sumo3	3.41866e-08	0.432234	0.506	0.228	0.000896544
Rpl10a	3.46167e-08	0.520898	0.667	0.363	0.000907824
Ybx3	3.51836e-08	0.442653	0.309	0.106	0.000922689
Gas6	3.52897e-08	0.499458	0.679	0.357	0.000925473
Map4k2	3.69787e-08	0.511311	0.272	0.089	0.000969768
Cpne2	3.75953e-08	0.556702	0.272	0.091	0.000985935
Sash1	3.86774e-08	0.622149	0.395	0.175	0.00101432
Cyb5b	4.21416e-08	0.537827	0.272	0.091	0.00110516
Tinagl1	4.67086e-08	-0.842093	0.358	0.589	0.00122493
Ifi203	4.70666e-08	-1.32674	0	0.279	0.00123432
Rps29	4.83296e-08	0.589591	0.765	0.427	0.00126744
S100a1	4.88682e-08	-1.03442	0.185	0.477	0.00128157
Tagln	4.96494e-08	0.443576	0.481	0.21	0.00130206
Rsu1	5.06702e-08	0.423876	0.654	0.35	0.00132883
Rpl38	5.08585e-08	0.538479	0.753	0.408	0.00133376
Tgm2	5.19841e-08	0.479633	0.704	0.396	0.00136328
Ftl1	5.27373e-08	-0.589318	0.963	0.962	0.00138304
Rbm5	5.38142e-08	0.492372	0.37	0.15	0.00141128
Scamp1	5.38291e-08	0.479636	0.272	0.09	0.00141167
Aig1	5.44915e-08	0.443716	0.321	0.115	0.00142904
Epas1	5.45541e-08	-0.87348	0.259	0.536	0.00143068
Rpl13	5.76115e-08	0.527114	0.753	0.425	0.00151086
Rpl7a	5.78656e-08	0.547236	0.63	0.36	0.00151753
mt-Nd3	5.97537e-08	0.528973	0.568	0.285	0.00156704
Rps3a1	6.00182e-08	0.545375	0.679	0.333	0.00157398
Clstn1	6.2852e-08	0.609199	0.407	0.182	0.00164829
Rpl9	6.63938e-08	0.536705	0.741	0.422	0.00174118
Rps23	6.70921e-08	0.546133	0.741	0.422	0.00175949
Rpl41	7.00227e-08	0.560037	0.765	0.429	0.00183635
Rpl23a	7.18949e-08	0.549462	0.741	0.416	0.00188544
Aplp2	7.27204e-08	0.321032	0.864	0.6	0.00190709
Rpl14	7.54568e-08	0.531073	0.728	0.414	0.00197885
Rps14	7.91675e-08	0.529063	0.753	0.426	0.00207617
mt-Atp8	8.3568e-08	0.511782	0.494	0.224	0.00219157
Nr3c1	8.40159e-08	0.531716	0.481	0.232	0.00220332
Rpl36a	8.72508e-08	0.528934	0.704	0.379	0.00228815
Rpl6	8.90632e-08	0.527148	0.728	0.399	0.00233568
Ldb2	9.0525e-08	0.450495	0.395	0.163	0.00237402
Mdfic	9.14453e-08	0.516826	0.309	0.114	0.00239815
Timp3	9.28505e-08	0.356147	0.938	0.639	0.002435
Tspan5	9.37138e-08	0.519438	0.259	0.088	0.00245764
Tpt1	9.91087e-08	-0.551838	0.926	0.925	0.00259912
Rpl30	9.94402e-08	0.532862	0.654	0.333	0.00260782
Rps6	9.98824e-08	0.526266	0.741	0.416	0.00261942
Rplp1	1.08585e-07	0.535568	0.741	0.419	0.00284763
Rps19	1.12156e-07	0.519107	0.728	0.425	0.0029413
Rps15	1.13297e-07	0.523315	0.753	0.415	0.00297122
Nrip1	1.14419e-07	0.51482	0.346	0.137	0.00300063
Rpl31	1.15511e-07	0.529878	0.716	0.415	0.00302929
Sdpr	1.16901e-07	0.289906	0.963	0.699	0.00306573
Jun	1.18417e-07	-1.36038	0.58	0.699	0.00310548
4921524J17Rik	1.19275e-07	0.479243	0.37	0.151	0.00312798
Thrsp	1.22545e-07	-1.35326	0.025	0.294	0.00321375
Rplp2	1.27381e-07	0.540651	0.728	0.415	0.00334056
Btg2	1.36254e-07	-1.38903	0.333	0.55	0.00357327
Kitl	1.36806e-07	-1.18797	0.025	0.294	0.00358773
Cd93	1.50435e-07	-0.983361	0.185	0.462	0.00394517
Flot1	1.52414e-07	0.505737	0.333	0.133	0.00399706
Acly	1.54113e-07	0.512451	0.346	0.14	0.00404161
Tmem109	1.57116e-07	0.457869	0.568	0.295	0.00412037
Rps3	1.6077e-07	0.594895	0.716	0.413	0.00421619
Rps25	1.66835e-07	0.526609	0.741	0.417	0.00437525
Eif3a	1.69636e-07	0.490763	0.506	0.256	0.0044487
Palmd	1.8421e-07	-1.13055	0.062	0.334	0.0048309
Sgk1	1.87951e-07	-1.08039	0.321	0.551	0.00492901
Rps13	1.89474e-07	0.504328	0.704	0.401	0.00496896
Elmo1	1.94901e-07	0.534568	0.346	0.143	0.00511128
Sf3a3	2.24583e-07	0.428203	0.284	0.1	0.00588969
Rpl26	2.24856e-07	0.534186	0.704	0.359	0.00589686
Ubb	2.39172e-07	-0.777556	0.963	0.981	0.00627228
Snx5	2.39522e-07	0.493398	0.296	0.112	0.00628146
Tmed7	2.52748e-07	0.436769	0.407	0.176	0.00662833
Rb1cc1	2.86916e-07	0.574202	0.333	0.136	0.00752436
Rpl17	2.8728e-07	0.524383	0.728	0.42	0.0075339
P3h3	2.90411e-07	0.516307	0.296	0.111	0.00761604
AU021092	2.98314e-07	-1.23898	0	0.252	0.00782329
Appl1	3.04812e-07	0.475538	0.296	0.112	0.0079937
Rpl23a-ps3	3.21413e-07	0.473461	0.654	0.32	0.00842904
Commd8	3.44897e-07	0.470271	0.284	0.104	0.00904492
Rps20	3.64779e-07	0.499794	0.728	0.417	0.00956632
Egr1	3.90814e-07	-1.34946	0.21	0.461	0.0102491
Rpl3	4.01774e-07	0.477889	0.716	0.404	0.0105365
Itpripl2	4.05522e-07	0.554676	0.272	0.101	0.0106348
Rpsa	4.21411e-07	0.467503	0.691	0.381	0.0110515
Ptbp3	4.3168e-07	0.412701	0.457	0.207	0.0113208
Rps18	4.61387e-07	0.484361	0.753	0.421	0.0120999
Slc31a2	4.69301e-07	0.504592	0.309	0.121	0.0123074
Gpihbp1	5.17661e-07	-1.26504	0.605	0.635	0.0135757
Bcam	5.18412e-07	-0.969139	0.21	0.445	0.0135954
Timp4	5.18725e-07	-1.54988	0.074	0.322	0.0136036
Rcsd1	5.19504e-07	0.414208	0.296	0.11	0.013624
Ap3s1	5.6555e-07	0.420113	0.395	0.17	0.0148315
Cdc42ep3	5.87389e-07	-0.900294	0.049	0.313	0.0154043
Fzd6	6.25539e-07	0.54747	0.296	0.116	0.0164048
Prdx3	6.29283e-07	0.353782	0.284	0.103	0.016503
Cd34	6.33209e-07	-0.930384	0.16	0.426	0.0166059
Rps27	6.53323e-07	0.536874	0.765	0.419	0.0171334
Rpl37	6.54378e-07	0.521685	0.728	0.418	0.0171611
Xiap	6.67005e-07	0.459593	0.457	0.227	0.0174922
Eif1	7.14476e-07	-0.623407	0.975	0.974	0.0187371
Rnh1	7.17873e-07	0.434983	0.469	0.229	0.0188262
Jak1	7.49471e-07	0.624773	0.444	0.218	0.0196549
Mall	7.83289e-07	0.535196	0.457	0.219	0.0205418
Rps26	8.46248e-07	0.466396	0.691	0.391	0.0221928
Klf10	9.23052e-07	0.474543	0.395	0.18	0.024207
Fus	9.88374e-07	0.384313	0.716	0.422	0.0259201
Ddit4	1.03385e-06	0.537008	0.543	0.317	0.0271126
Rps5	1.05741e-06	0.473569	0.741	0.42	0.0277305
Tsn	1.10316e-06	0.410308	0.444	0.214	0.0289304
Rpl7	1.12623e-06	0.460999	0.728	0.414	0.0295354
Nrd1	1.15363e-06	0.489446	0.296	0.122	0.0302539
Scaf11	1.1792e-06	0.364608	0.383	0.169	0.0309246
Cmtm3	1.21962e-06	0.34462	0.284	0.106	0.0319845
Itfg1	1.22541e-06	0.484074	0.321	0.134	0.0321363
Impdh2	1.22873e-06	0.434282	0.395	0.18	0.0322235
2019-09-02	1.23888e-06	0.520091	0.383	0.176	0.0324897
mt-Nd5	1.26953e-06	0.463679	0.481	0.24	0.0332934
Kctd12	1.30129e-06	0.470387	0.469	0.232	0.0341264
Map3k6	1.32837e-06	0.447024	0.309	0.125	0.0348364
Rpl32	1.39948e-06	0.483697	0.716	0.422	0.0367015
Coro1c	1.50913e-06	0.469098	0.346	0.151	0.0395768
Smco4	1.51104e-06	-1.22355	0.111	0.353	0.039627
Rpl22	1.52126e-06	0.48084	0.642	0.376	0.039895
Ttc14	1.54034e-06	0.446636	0.37	0.164	0.0403954
1110008P14Rik	1.55942e-06	0.4883	0.321	0.134	0.0408957
St3gal6	1.60075e-06	0.395455	0.358	0.153	0.0419795
Ssb	1.64079e-06	0.360668	0.556	0.298	0.0430298
Strn3	1.67549e-06	0.503651	0.383	0.178	0.0439396
Cfl2	1.71369e-06	0.35936	0.457	0.216	0.0449414
Capns1	1.71986e-06	0.404393	0.815	0.509	0.0451032
Rpl18a	1.8079e-06	0.456505	0.753	0.428	0.0474123
Phc2	1.92127e-06	0.554389	0.284	0.117	0.0503853
Snrpd1	1.95954e-06	0.338754	0.407	0.184	0.0513889
Rbms1	1.9913e-06	0.363635	0.593	0.327	0.0522219
Sdhc	1.99186e-06	0.392194	0.358	0.159	0.0522365
Sema6a	2.20547e-06	0.376553	0.37	0.164	0.0578384
Clec14a	2.32729e-06	-0.947397	0.099	0.335	0.0610332
Copa	2.35516e-06	0.471431	0.37	0.173	0.061764
Nbl1	2.48116e-06	0.410625	0.259	0.098	0.0650683
Itpr1	2.5759e-06	0.500977	0.321	0.14	0.0675529
Gm16286	2.73957e-06	0.363544	0.296	0.116	0.0718452
Rpl36	2.83257e-06	0.476683	0.716	0.415	0.0742843
Ets1	2.83419e-06	0.268242	0.531	0.258	0.0743265
Malat1	2.97719e-06	-0.707057	1	0.994	0.0780768
Pfn1	3.12046e-06	-0.900717	0.494	0.668	0.081834
Itga9	3.15705e-06	0.51086	0.321	0.144	0.0827937
Pxdc1	3.16712e-06	0.353121	0.395	0.179	0.0830578
Rpl21	3.39576e-06	0.469842	0.716	0.42	0.0890539
Heg1	3.52932e-06	-0.920999	0.185	0.405	0.0925565
Rpl18	3.62776e-06	0.430794	0.704	0.407	0.095138
Actr2	3.76266e-06	0.470637	0.457	0.247	0.0986757
Lyn	3.82204e-06	0.326693	0.296	0.117	0.100233
Kank3	4.0836e-06	0.287826	0.716	0.402	0.107092
Arap3	4.10389e-06	0.505925	0.321	0.142	0.107625
Vma21	4.11479e-06	0.466659	0.272	0.105	0.10791
Ndufa4	4.37922e-06	-0.585732	0.605	0.737	0.114845
Tmcc3	4.91649e-06	-0.92659	0.037	0.259	0.128935
Rnf146	4.9239e-06	0.346786	0.284	0.113	0.129129
Cdkn1b	4.94978e-06	0.521154	0.284	0.12	0.129808
Myl12b	5.01601e-06	-0.650001	0.556	0.685	0.131545
Lpar6	5.10492e-06	-1.26997	0.062	0.288	0.133877
Sertad2	5.21091e-06	0.349732	0.346	0.152	0.136656
Rpl28	5.27991e-06	0.469738	0.667	0.399	0.138466
Rpl4	5.49328e-06	0.407101	0.691	0.397	0.144061
Rrp1	5.55061e-06	0.471384	0.457	0.243	0.145565
Bzw1	5.5573e-06	0.398762	0.469	0.246	0.14574
Tmem176b	5.62937e-06	-0.650546	0.148	0.407	0.14763
Adss	5.93285e-06	0.487928	0.296	0.127	0.155589
Tgfbr3	5.93575e-06	0.331161	0.296	0.12	0.155665
Map3k1	6.18277e-06	0.416911	0.333	0.15	0.162143
Pde4b	6.50859e-06	0.432061	0.272	0.108	0.170688
Txnip	6.56602e-06	0.263159	0.864	0.604	0.172194
Maff	6.82663e-06	0.507356	0.284	0.121	0.179028
Ablim1	6.84409e-06	-0.946851	0.086	0.311	0.179486
Smtn	7.30148e-06	0.449875	0.346	0.16	0.191481
Leprot	7.37199e-06	0.372293	0.469	0.244	0.193331
Fubp1	7.38338e-06	0.383853	0.407	0.199	0.193629
Aprt	7.70609e-06	0.529551	0.37	0.176	0.202092
Pnn	7.99414e-06	0.457196	0.346	0.162	0.209646
Reep3	8.04878e-06	0.327756	0.519	0.272	0.211079
Calu	8.08982e-06	0.47408	0.444	0.232	0.212156
Psmb9	8.33999e-06	-0.878749	0.111	0.348	0.218716
Ddx42	8.49609e-06	0.359654	0.259	0.103	0.22281
Tra2a	8.90812e-06	0.403048	0.42	0.214	0.233615
Dstn	9.04601e-06	0.388728	0.802	0.53	0.237232
Esyt2	9.42207e-06	0.361339	0.309	0.132	0.247094
Nme1	9.76141e-06	0.300729	0.42	0.203	0.255993
Rpl36al	9.79712e-06	0.408133	0.543	0.297	0.25693
Hrct1	9.82983e-06	-1.03754	0.049	0.267	0.257787
Atp6ap2	9.95747e-06	0.36773	0.432	0.22	0.261135
Sbf2	1.00033e-05	0.408151	0.259	0.105	0.262336
Hspa8	1.03343e-05	-0.735281	0.877	0.866	0.271018
Calr	1.08176e-05	0.391149	0.642	0.397	0.283692
Rpl10-ps3	1.12471e-05	0.433054	0.407	0.197	0.294955
Dusp3	1.13086e-05	0.381045	0.63	0.387	0.296569
Acta2	1.13591e-05	0.37261	0.568	0.307	0.297892
Sult1a1	1.18258e-05	0.250815	0.679	0.387	0.310131
Sbds	1.18922e-05	0.321985	0.519	0.281	0.311872
Tuba1a	1.20755e-05	0.322817	0.753	0.467	0.31668
Grb10	1.21081e-05	0.501374	0.296	0.13	0.317534
8430408G22Rik	1.25542e-05	-1.7015	0.099	0.306	0.329235
Vps36	1.25944e-05	0.337846	0.333	0.15	0.330287
Pacsin2	1.27648e-05	0.397909	0.346	0.162	0.334756
Cers2	1.28195e-05	0.3199	0.358	0.162	0.336193
Matr3	1.31014e-05	0.336923	0.457	0.241	0.343584
Myl9	1.32492e-05	0.386246	0.469	0.243	0.347461
Fkbp5	1.39457e-05	0.392002	0.333	0.154	0.365727
Col3a1	1.43867e-05	0.418042	0.407	0.207	0.377291
Hnrnpr	1.51693e-05	0.413128	0.383	0.19	0.397814
2019-09-11	1.5627e-05	0.309486	0.272	0.108	0.409817
Pafah1b1	1.58587e-05	0.403347	0.469	0.258	0.415893
Rps10	1.70861e-05	0.433812	0.642	0.385	0.448082
Amotl1	1.75918e-05	0.450234	0.37	0.187	0.461346
Zranb2	1.82007e-05	0.434945	0.296	0.132	0.477314
Klf9	1.83274e-05	0.36979	0.605	0.369	0.480635
Mgst3	1.87384e-05	-0.918711	0.123	0.33	0.491414
Prkar1a	1.88428e-05	0.358583	0.642	0.403	0.494151
Lpp	1.97433e-05	0.408803	0.321	0.149	0.517769
Sp100	2.05096e-05	-0.800239	0.062	0.273	0.537864
Scd2	2.13694e-05	0.480534	0.272	0.117	0.560413
Calm1	2.18875e-05	-0.380539	0.889	0.873	0.574
Eid1	2.23135e-05	0.427262	0.309	0.144	0.58517
Gpbp1	2.2473e-05	0.381794	0.333	0.156	0.589354
Fam101b	2.37028e-05	-0.919959	0.086	0.3	0.621607
Ddx24	2.46882e-05	0.425641	0.432	0.232	0.647448
Gdi2	2.58421e-05	0.327485	0.654	0.392	0.67771
Psmb10	2.62571e-05	-0.78074	0.222	0.43	0.688592
Ednrb	2.71657e-05	0.267907	0.37	0.173	0.71242
Atp5j	2.73657e-05	-0.542798	0.741	0.801	0.717664
Ube2e1	2.76516e-05	0.354505	0.321	0.147	0.725163
Tmem88	2.76639e-05	-0.931647	0.049	0.251	0.725485
Foxo1	2.80053e-05	0.433426	0.333	0.161	0.73444
Hipk1	2.84482e-05	0.392532	0.358	0.176	0.746054
Cyb5a	3.00725e-05	0.251539	0.802	0.502	0.788652
Pdlim1	3.11228e-05	0.364506	0.494	0.273	0.816196
Rpl27	3.17787e-05	0.419627	0.63	0.379	0.833397
Hnrnpa3	3.39082e-05	0.323206	0.642	0.389	0.889242
2010107E04Rik	3.39893e-05	0.296712	0.716	0.442	0.891368
Rpl15	3.48156e-05	0.42782	0.63	0.393	0.913038
Ephx1	3.57458e-05	0.462343	0.444	0.24	0.937433
Luc7l3	3.72575e-05	0.396232	0.395	0.2	0.977077
Rps27l	3.91465e-05	0.427928	0.494	0.294	1
Polr2f	3.91469e-05	0.312374	0.506	0.281	1
Rock2	4.014e-05	0.439893	0.407	0.216	1
Vps29	4.03798e-05	0.255765	0.531	0.293	1
Wbp1l	4.11519e-05	0.40617	0.358	0.18	1
Lsm3	4.12109e-05	0.348475	0.272	0.116	1
Rps12	4.13686e-05	0.417462	0.667	0.399	1
Nfix	4.14681e-05	0.514243	0.284	0.131	1
Golgb1	4.29313e-05	0.476631	0.37	0.195	1
Nsd1	4.39585e-05	0.356106	0.296	0.137	1
Acadm	4.42946e-05	0.348945	0.333	0.157	1
Ctnnbip1	4.6909e-05	-1.02442	0.086	0.28	1
Shisa5	4.7824e-05	0.278984	0.667	0.414	1
Nktr	4.87013e-05	0.376779	0.321	0.15	1
Vps35	4.88777e-05	0.404432	0.321	0.156	1
Vwf	4.90324e-05	-1.07711	0.099	0.288	1
Fgfr1	5.02783e-05	0.487674	0.259	0.116	1
Canx	5.03963e-05	0.335793	0.543	0.32	1
Myl6	5.09491e-05	-0.379175	0.963	0.93	1
Rpn2	5.21852e-05	0.335912	0.556	0.331	1
Mrpl23	5.22998e-05	0.268577	0.457	0.239	1
Ppp2r5a	5.29747e-05	0.322898	0.37	0.186	1
Smap1	5.29749e-05	0.316848	0.296	0.135	1
Irf1	5.40873e-05	-0.910824	0.062	0.253	1
Ywhab	5.55098e-05	0.354334	0.605	0.377	1
Tmem147	5.56793e-05	0.293323	0.407	0.208	1
Mospd2	5.71248e-05	0.362437	0.259	0.111	1
Crk	5.72553e-05	0.50404	0.346	0.18	1
Metap2	5.95178e-05	0.335925	0.457	0.255	1
H2-Q4	6.19681e-05	-0.649032	0.198	0.412	1
Cops7a	6.34097e-05	0.286886	0.333	0.16	1
Serinc3	6.394e-05	0.28519	0.877	0.612	1
Vcp	6.40982e-05	0.368635	0.506	0.3	1
Gm6483	6.46064e-05	0.386224	0.284	0.13	1
Nop56	6.48932e-05	0.339339	0.259	0.111	1
Cdkn1c	6.49156e-05	-0.942587	0.123	0.325	1
Spop	6.5418e-05	0.260982	0.519	0.29	1
Ybx1	6.56553e-05	-0.492791	0.802	0.799	1
Foxn3	6.89537e-05	0.297695	0.395	0.201	1
B230219D22Rik	6.92227e-05	0.306857	0.506	0.288	1
Fuca1	6.96386e-05	0.390324	0.42	0.229	1
Csnk1e	6.96934e-05	0.397579	0.321	0.157	1
Glod4	7.06039e-05	0.323856	0.259	0.112	1
l7Rn6	7.14975e-05	0.262778	0.259	0.11	1
Prdx2	7.33466e-05	0.36888	0.617	0.385	1
Guk1	7.35803e-05	0.349358	0.395	0.208	1
Ppp1r15a	7.3586e-05	-1.04304	0.136	0.331	1
Rpl6l	7.43556e-05	0.391944	0.469	0.254	1
Ttc3	7.53969e-05	0.467723	0.309	0.153	1
Rtn4	7.68186e-05	0.300406	0.556	0.326	1
2019-03-02	7.69773e-05	0.390478	0.309	0.146	1
Cyfip1	7.74635e-05	0.453502	0.333	0.17	1
Magt1	7.77237e-05	0.433614	0.309	0.152	1
Hnrnpa0	7.80113e-05	0.393103	0.321	0.16	1
mt-Nd4l	8.03067e-05	0.394513	0.432	0.239	1
Ccdc47	8.14695e-05	0.369561	0.333	0.165	1
Arl3	8.18849e-05	0.377919	0.309	0.148	1
Nfib	8.27205e-05	0.279558	0.679	0.426	1
Glrx3	8.37183e-05	0.341286	0.395	0.211	1
Pecam1	8.48375e-05	-0.385204	0.728	0.699	1
Prex2	9.01487e-05	0.309376	0.457	0.251	1
Gabarapl1	9.05731e-05	0.336023	0.494	0.287	1
Hnrnpa1	9.39637e-05	0.328832	0.444	0.246	1
Zbtb7a	9.44122e-05	0.356888	0.481	0.279	1
Tie1	9.49254e-05	0.262388	0.63	0.379	1
Bhlhe40	9.67855e-05	0.38477	0.284	0.134	1
Ap2m1	9.7299e-05	0.338098	0.568	0.342	1
Tonsl	0.000103932	0.265012	0.556	0.31	1
Adprh	0.000106563	0.355706	0.284	0.131	1
Cav1	0.000107133	-0.48885	0.852	0.794	1
Camk2n1	0.000107328	0.393111	0.284	0.136	1
Plscr3	0.000114799	0.277897	0.37	0.189	1
Jund	0.000118756	-0.992963	0.593	0.675	1
Cstb	0.000120049	0.301279	0.494	0.283	1
Sfr1	0.000120595	0.331529	0.494	0.294	1
Lyz2	0.000121759	0.424174	0.284	0.139	1
1700020I14Rik	0.000121923	0.374584	0.395	0.217	1
Gm9843	0.000125274	-0.563462	0.778	0.735	1
Atox1	0.000126291	-0.57654	0.716	0.756	1
Sgce	0.000128654	0.396804	0.272	0.128	1
Fas	0.00012977	-0.763616	0.086	0.267	1
Adam10	0.000134106	0.349742	0.469	0.274	1
S100a13	0.000135965	-0.526509	0.63	0.739	1
Tecr	0.000144901	0.364428	0.407	0.222	1
Pura	0.000152447	0.379731	0.407	0.23	1
Tspan14	0.000152852	0.417239	0.259	0.119	1
Sepw1	0.000155411	-0.526209	0.877	0.829	1
Sdha	0.000156974	0.333598	0.481	0.278	1
Fkbp2	0.000165681	0.295308	0.37	0.194	1
Hmg20b	0.000168798	0.268275	0.383	0.2	1
Ubc	0.000169939	-0.795322	0.827	0.867	1
Gadd45g	0.000170977	-1.53785	0.185	0.347	1
Eif5	0.000172688	0.281996	0.519	0.313	1
Emilin1	0.000173765	0.320201	0.296	0.143	1
Nedd4	0.000174317	0.294437	0.605	0.378	1
Bclaf1	0.000177227	0.443289	0.309	0.158	1
Smc1a	0.000180059	0.406662	0.383	0.21	1
Mical2	0.000181372	0.521941	0.272	0.136	1
Srsf11	0.000186634	0.35159	0.432	0.245	1
Phldb2	0.000186837	0.482615	0.259	0.124	1
Hdlbp	0.00018728	0.372078	0.309	0.156	1
Pitpnc1	0.000192049	0.267438	0.37	0.192	1
Add1	0.00019308	0.389907	0.321	0.168	1
Eif1ax	0.000193221	0.352759	0.309	0.155	1
Snx6	0.000195561	0.325167	0.296	0.145	1
BC005537	0.000197816	0.346433	0.358	0.188	1
Mat2a	0.000199431	0.300295	0.568	0.352	1
Capn2	0.000202168	0.35035	0.457	0.268	1
Id2	0.000207136	-0.730525	0.086	0.272	1
Nars	0.000209235	0.557401	0.284	0.15	1
Tmed9	0.000213304	0.278765	0.654	0.409	1
Bptf	0.000217759	0.343083	0.321	0.165	1
Tpm2	0.00021897	0.416641	0.346	0.188	1
Ostc	0.000225235	0.261102	0.42	0.229	1
Cd302	0.000226531	0.271581	0.272	0.127	1
Rab10	0.000227286	0.31628	0.407	0.227	1
Sugt1	0.000232905	0.324212	0.37	0.196	1
Rps27rt	0.000241107	0.321345	0.556	0.306	1
Maged1	0.000246413	0.295559	0.296	0.143	1
Sf3b1	0.000251616	0.299554	0.519	0.311	1
Tmem176a	0.000253703	-0.698048	0.111	0.296	1
Morf4l2	0.00025601	0.314296	0.469	0.276	1
Ggnbp2	0.000273848	0.257766	0.346	0.177	1
Anxa6	0.000274361	0.326091	0.358	0.194	1
Dusp1	0.000275751	-0.820933	0.741	0.71	1
Hnrnpul1	0.000276864	0.381223	0.272	0.134	1
Commd1	0.000283249	0.256754	0.407	0.225	1
Tiprl	0.000285794	0.42308	0.272	0.135	1
Fam3c	0.000291563	-0.717413	0.136	0.316	1
Pea15a	0.000309551	0.305727	0.519	0.323	1
Pxn	0.000310904	0.32928	0.296	0.151	1
Nucks1	0.000314736	0.375667	0.358	0.201	1
Cyr61	0.000329293	-1.00697	0.333	0.483	1
Fgfr1op2	0.000334373	0.258144	0.37	0.199	1
Lrrfip1	0.000338744	0.406711	0.333	0.18	1
Htra1	0.000348707	-0.705337	0.086	0.253	1
Nap1l1	0.00035539	0.351496	0.407	0.233	1
Spcs2	0.000361568	0.309129	0.593	0.374	1
Zfand6	0.000364436	0.271343	0.444	0.257	1
Aqp1	0.000371219	-1.24675	0.259	0.41	1
Ier3	0.000371329	-1.08721	0.148	0.319	1
Slc9a3r2	0.000372663	-0.50731	0.605	0.659	1
Stap2	0.000392646	0.301403	0.259	0.122	1
BC004004	0.000399647	0.38474	0.259	0.125	1
Anapc16	0.000400415	0.317201	0.333	0.179	1
AY036118	0.000400881	0.418942	0.333	0.183	1
Dynll1	0.000403467	-0.506483	0.802	0.812	1
Flna	0.00045101	0.324253	0.407	0.23	1
Eprs	0.000459312	0.400839	0.259	0.13	1
Ccdc50	0.000476642	0.440737	0.272	0.139	1
H3f3b	0.000476959	-0.587624	0.938	0.882	1
Atg3	0.000488947	0.307415	0.296	0.151	1
Snap23	0.000489241	0.264442	0.321	0.165	1
Srrm1	0.000496467	0.288825	0.395	0.227	1
Eif4ebp1	0.000516906	0.310246	0.333	0.179	1
Rnf13	0.000517209	0.415107	0.309	0.168	1
Pdcd6ip	0.000522721	0.467956	0.321	0.183	1
Mpv17	0.000525898	0.381885	0.259	0.128	1
Csnk2a1	0.000535743	0.3332	0.395	0.235	1
Thoc2	0.000545005	0.296225	0.358	0.198	1
Rit1	0.00055051	0.259399	0.309	0.158	1
Atpif1	0.000560789	0.269643	0.605	0.395	1
Tmf1	0.000571828	0.358875	0.272	0.138	1
Tkt	0.000580655	0.272466	0.321	0.166	1
Vdac1	0.000584548	0.317696	0.321	0.172	1
Ehd1	0.000590551	0.257183	0.531	0.323	1
Cast	0.000597858	0.287913	0.272	0.137	1
Tsc22d4	0.000635716	0.285463	0.272	0.136	1
Hmgn3	0.000655207	0.263844	0.296	0.152	1
Drap1	0.000663667	0.2651	0.321	0.174	1
Fam174a	0.000670935	0.2558	0.358	0.197	1
Ptma	0.000677366	-0.555203	0.926	0.917	1
Cbx5	0.000682956	0.314031	0.284	0.149	1
Klc1	0.000688688	0.304687	0.358	0.199	1
Mtdh	0.000700442	0.271796	0.444	0.273	1
Fry	0.000723841	0.322284	0.333	0.184	1
Tm9sf3	0.000770697	0.340104	0.42	0.255	1
Rwdd1	0.000790395	0.300758	0.432	0.26	1
Rab5c	0.000818622	0.256117	0.444	0.272	1
Lsm4	0.000827562	0.259576	0.358	0.196	1
Mylk	0.000839139	0.382793	0.284	0.152	1
Tram1	0.000840435	0.293626	0.42	0.252	1
Tsc22d3	0.000845326	0.288613	0.617	0.431	1
Tecpr1	0.00086723	0.281942	0.272	0.139	1
Ssr1	0.000926458	0.334017	0.407	0.249	1
H2-Q6	0.000927841	-0.445124	0.136	0.309	1
Gnb4	0.000934427	0.327835	0.259	0.132	1
Ggh	0.000959087	0.253781	0.346	0.19	1
Krit1	0.000961687	0.37697	0.284	0.151	1
Sptan1	0.000962469	0.282341	0.432	0.254	1
Gls	0.000983942	0.30636	0.346	0.195	1
Set	0.000992601	0.288071	0.432	0.267	1
Hnrnpul2	0.00102546	0.328013	0.259	0.134	1
Ptp4a3	0.00103476	-0.788763	0.136	0.287	1
Cltc	0.00105651	0.32397	0.383	0.232	1
Emp3	0.00106896	-0.636807	0.136	0.294	1
Cct3	0.00107025	0.28571	0.358	0.203	1
Dda1	0.00107905	0.26877	0.272	0.137	1
Ifitm3	0.00110075	-0.491627	0.988	0.963	1
Cyth3	0.001184	0.378182	0.296	0.165	1
Git2	0.00122012	0.336994	0.321	0.183	1
Eif5b	0.00122822	0.293394	0.42	0.262	1
Elovl5	0.00124014	0.336052	0.333	0.194	1
Tmx3	0.00126253	0.253832	0.321	0.176	1
Cdh13	0.00130411	-0.644465	0.173	0.333	1
Ccnd3	0.00131981	-0.706357	0.123	0.272	1
Synpo	0.001362	0.308731	0.284	0.151	1
Etfa	0.00145591	0.294299	0.309	0.17	1
Rab7	0.00149064	0.268344	0.469	0.303	1
Sf3b2	0.00152066	0.319624	0.42	0.269	1
Nono	0.00153294	0.298184	0.395	0.239	1
Sfpq	0.00154798	0.303699	0.383	0.23	1
Atp2b4	0.00160163	0.272569	0.284	0.155	1
Kif5b	0.00161445	0.270772	0.556	0.373	1
Gnai3	0.00167242	0.303194	0.321	0.186	1
Nid1	0.00168468	0.257258	0.272	0.143	1
Setd3	0.00174485	0.292366	0.272	0.146	1
Adam15	0.00176866	-0.652273	0.198	0.339	1
Dnaja1	0.00181913	-0.778543	0.506	0.583	1
Fam43a	0.0018234	0.256911	0.383	0.227	1
Irf2bpl	0.00183931	0.275444	0.272	0.143	1
Krcc1	0.00187322	0.321455	0.333	0.195	1
Cd300lg	0.00190349	-0.791802	0.395	0.457	1
Carhsp1	0.00196146	0.363319	0.259	0.139	1
Samm50	0.00198153	0.300261	0.259	0.137	1
Chmp4b	0.00211248	0.253222	0.333	0.191	1
Oaz1	0.00211375	-0.34015	0.827	0.806	1
Prpf38b	0.00213209	0.329975	0.272	0.149	1
Alg5	0.00215611	0.254237	0.259	0.136	1
Herc1	0.00217726	0.319516	0.272	0.15	1
Col1a1	0.00228322	0.292554	0.259	0.136	1
Map4	0.00229105	0.302307	0.272	0.147	1
Tardbp	0.00240798	0.261972	0.272	0.148	1
Glg1	0.00257293	0.40729	0.259	0.149	1
Sertad1	0.00258109	-0.850606	0.148	0.284	1
Nisch	0.00259549	0.258835	0.395	0.245	1
Chmp3	0.00263312	0.259151	0.395	0.251	1
Copb2	0.00266331	0.312116	0.259	0.144	1
Osbpl9	0.00270997	0.286243	0.37	0.23	1
Rbm25	0.00273684	0.29238	0.42	0.271	1
Chd4	0.00283835	0.275927	0.296	0.171	1
Ptges3	0.00284221	0.268167	0.432	0.287	1
Slc50a1	0.00290733	-0.635527	0.284	0.413	1
Serpinh1	0.00348006	-0.583951	0.407	0.526	1
Pcnp	0.00353026	0.308375	0.383	0.251	1
Rpl9-ps6	0.00357191	0.311012	0.358	0.22	1
Srsf10	0.00360515	0.268373	0.296	0.171	1
Eif4g1	0.00371749	0.283065	0.346	0.208	1
4933434E20Rik	0.00374573	0.259612	0.259	0.142	1
Ash1l	0.00391804	0.353024	0.333	0.206	1
Arhgef12	0.00398712	0.315987	0.321	0.196	1
Per3	0.00399943	0.257637	0.272	0.15	1
Rbp1	0.00401503	-0.804941	0.198	0.306	1
Sec22b	0.00408097	0.283813	0.259	0.143	1
Rps12-ps3	0.00422185	0.270702	0.457	0.274	1
Isg15	0.00428144	-1.1026	0.136	0.265	1
Tspan9	0.00439239	0.337735	0.296	0.179	1
2019-09-15	0.00440008	-0.504971	0.148	0.307	1
Osmr	0.00450343	0.299654	0.272	0.157	1
Hectd1	0.00454054	0.254386	0.272	0.153	1
Iigp1	0.00470153	-0.674502	0.173	0.308	1
Rpl27-ps3	0.00485039	0.295051	0.259	0.147	1
Anapc5	0.00489931	0.259502	0.383	0.246	1
Pitpna	0.00496728	0.260099	0.296	0.174	1
Il11ra1	0.00496746	0.314365	0.284	0.164	1
Acin1	0.00518146	0.257995	0.272	0.155	1
Pja2	0.00588125	0.361026	0.259	0.152	1
Ap2a2	0.00638873	0.261166	0.272	0.16	1
Ctnnb1	0.00654601	0.282174	0.642	0.447	1
Arid5b	0.00656492	-0.569171	0.21	0.335	1
Psmb4	0.0068776	0.279128	0.432	0.304	1
Wdr1	0.00713294	0.251526	0.358	0.226	1
Ddb1	0.00756283	0.250806	0.272	0.161	1
Podxl	0.00770673	-0.444962	0.222	0.359	1
Myl12a	0.0078695	-0.33196	0.852	0.832	1
Tmbim6	0.00821833	-0.356812	0.617	0.628	1
Cuedc2	0.00828524	0.323781	0.309	0.19	1
Cytl1	0.00866692	-1.75892	0.259	0.325	1
Aes	0.00866962	0.312281	0.457	0.327	1
Ik	0.00873739	0.309304	0.272	0.165	1
Cox8a	0.00917276	-0.380768	0.778	0.758	1
Skil	0.00919321	0.265557	0.321	0.205	1
Actb	0.0092071	-0.61838	0.951	0.923	1
Cox7a2	0.00921134	-0.367532	0.716	0.716	1
Whsc1l1	0.00936412	0.269442	0.272	0.164	1
Dnajb1	0.00964675	-1.13437	0.185	0.287	1
Hspg2	0.0103095	-0.559676	0.235	0.352	1
Tnfrsf1a	0.0103383	-0.548451	0.235	0.348	1
Clu	0.011041	-0.320759	0.296	0.377	1
Cd164	0.0113602	0.310942	0.321	0.215	1
Mllt4	0.0115091	-0.627663	0.198	0.308	1
Ociad1	0.0118192	0.299068	0.407	0.277	1
Dnajb11	0.0121603	0.299368	0.296	0.186	1
Myct1	0.01249	-0.363086	0.309	0.438	1
Arl6ip5	0.012651	-0.494094	0.37	0.449	1
Prr13	0.0127239	-0.570401	0.321	0.423	1
Chchd2	0.0128351	-0.405301	0.914	0.836	1
Cpne3	0.012859	0.252971	0.321	0.204	1
Luzp1	0.0129956	-0.436045	0.16	0.277	1
Ifi35	0.0132391	-0.679738	0.21	0.315	1
Clic4	0.0139318	-0.451189	0.296	0.401	1
Vamp5	0.0155596	-0.538759	0.173	0.288	1
Ushbp1	0.0158579	-0.588258	0.247	0.347	1
Fkbp7	0.0162388	0.254465	0.272	0.172	1
Abcf1	0.0162441	0.254931	0.272	0.174	1
Cltb	0.0162458	-0.425963	0.259	0.379	1
Ccdc85b	0.0167299	-0.489304	0.247	0.362	1
Nipbl	0.016924	0.301694	0.259	0.16	1
Lmbrd1	0.0169436	0.268287	0.284	0.183	1
Pnrc1	0.0170657	-0.578149	0.321	0.421	1
Tnrc6c	0.0183456	0.281579	0.259	0.164	1
Dync1h1	0.0187037	0.262471	0.284	0.184	1
Hnrnpab	0.018712	0.258923	0.333	0.226	1
Taok1	0.0199042	0.294233	0.272	0.177	1
Btg1	0.0202676	-0.680943	0.481	0.532	1
Nckap1	0.02036	0.292269	0.272	0.176	1
Psme1	0.0214275	-0.453212	0.494	0.536	1
Gm11808	0.0220929	-0.438535	0.58	0.591	1
Zmiz1	0.0226914	0.260531	0.272	0.178	1
Rnf10	0.0236189	0.2539	0.272	0.176	1
Notch1	0.0242074	0.250462	0.37	0.265	1
H3f3a	0.0246567	-0.329553	0.716	0.76	1
Glul	0.0260272	-0.619635	0.259	0.349	1
Vamp3	0.0262302	-0.436267	0.16	0.264	1
Mgst1	0.0287624	-0.445329	0.222	0.325	1
Arf6	0.0293674	-0.525118	0.173	0.266	1
Tmem158	0.03194	-0.492294	0.173	0.259	1
Ehd4	0.0333901	-0.527051	0.296	0.348	1
Tek	0.0341364	-0.368811	0.272	0.369	1
Cox6a1	0.0377088	-0.287038	0.753	0.761	1
Wdr89	0.0384692	-0.350014	0.556	0.591	1
Thbd	0.0395896	0.269709	0.407	0.312	1
Ddx5	0.0397251	-0.299576	0.802	0.762	1
Cbfa2t3	0.042127	0.315029	0.284	0.207	1
9430020K01Rik	0.0444987	-0.330936	0.185	0.28	1
Smpdl3a	0.0484351	-0.380835	0.235	0.325	1
Gstm1	0.0487906	-0.375646	0.519	0.563	1
Rnaset2b	0.0496276	-0.386917	0.185	0.278	1
Cox6b1	0.0500283	-0.29922	0.84	0.771	1
Sncg	0.0573621	-0.435244	0.185	0.274	1
Gpx4	0.0600712	-0.324983	0.667	0.654	1
Tomm7	0.0615832	-0.314915	0.63	0.654	1
Psme2	0.0644457	-0.401446	0.444	0.489	1
Trim47	0.0645516	-0.361742	0.272	0.349	1
Cox5a	0.0678801	-0.357355	0.457	0.517	1
Arpc1a	0.0688658	-0.416455	0.247	0.319	1
Ndufa8	0.0721181	-0.444393	0.358	0.416	1
Tapbp	0.0750133	-0.372922	0.432	0.464	1
Cdkn1a	0.0763287	-0.683887	0.432	0.442	1
Arhgef15	0.0763741	-0.378639	0.173	0.253	1
Mdh2	0.0790444	-0.341387	0.321	0.39	1
Tmod3	0.0841469	-0.343493	0.235	0.306	1
Cfl1	0.0885433	-0.337126	0.84	0.775	1
Eng	0.0885897	-0.415345	0.506	0.501	1
Ndufa3	0.092124	-0.341438	0.58	0.596	1
Ifitm2	0.0964692	-0.325868	0.963	0.909	1
Ifngr1	0.100693	-0.333571	0.432	0.469	1
Npc2	0.104137	-0.371214	0.42	0.443	1
Pcmtd1	0.104964	0.276643	0.321	0.251	1
Uqcrq	0.107404	-0.321867	0.506	0.528	1
Lifr	0.107612	-0.251637	0.173	0.251	1
Rras	0.116086	-0.254405	0.185	0.264	1
Tsc22d1	0.118969	-0.459984	0.617	0.593	1
Higd2a	0.119084	-0.402146	0.383	0.415	1
Cdc42	0.12843	-0.293007	0.667	0.603	1
Bst2	0.130876	-0.426783	0.741	0.665	1
Ldha	0.131671	-0.376714	0.469	0.474	1
Ppdpf	0.135784	-0.386428	0.222	0.281	1
Plcb4	0.142873	-0.306813	0.198	0.259	1
Pnpla2	0.157776	-0.431058	0.247	0.287	1
Gm2000	0.15879	-0.391553	0.556	0.513	1
Tspo	0.160596	-0.260252	0.728	0.631	1
Ddx3x	0.166817	-0.340835	0.321	0.376	1
Mmrn2	0.170062	-0.288298	0.42	0.434	1
Plpp3	0.173395	-0.513054	0.383	0.399	1
Imp3	0.184625	-0.372082	0.222	0.269	1
Sec14l1	0.190671	-0.257135	0.198	0.255	1
Fbln2	0.190818	-0.266276	0.247	0.299	1
H2-T22	0.202127	-0.321237	0.259	0.305	1
Gimap6	0.210011	-0.43637	0.519	0.47	1
Anp32a	0.212446	-0.274679	0.469	0.503	1
Pttg1	0.214079	-0.446729	0.272	0.306	1
Smim14	0.218874	-0.370705	0.346	0.354	1
Mapk3	0.220834	-0.336956	0.37	0.393	1
Nhp2l1	0.226307	-0.419863	0.37	0.396	1
Tspan6	0.245866	-0.299459	0.222	0.266	1
Romo1	0.25396	-0.30725	0.432	0.456	1
Mt1	0.260222	-0.417842	0.346	0.354	1
Gapdh	0.264146	-0.250714	0.617	0.58	1
Smim11	0.265997	-0.334763	0.247	0.282	1
Cyba	0.281914	-0.334697	0.444	0.463	1
Snx3	0.283775	-0.299589	0.469	0.466	1
Mcl1	0.293375	-0.258502	0.222	0.269	1
Pim3	0.295023	-0.349625	0.457	0.446	1
Cyyr1	0.303687	-0.483287	0.296	0.305	1
Gimap1	0.306927	-0.360767	0.247	0.273	1
Plk2	0.326886	-0.462957	0.235	0.264	1
Pls3	0.330617	-0.32085	0.358	0.369	1
Lpl	0.338967	-0.547151	0.259	0.262	1
Slc43a3	0.342668	-0.314667	0.358	0.361	1
Hpcal1	0.34303	-0.340091	0.247	0.267	1
Ypel3	0.355527	-0.320317	0.42	0.429	1
Unc45b	0.356709	-0.297362	0.235	0.262	1
Cpe	0.357727	-0.302381	0.481	0.335	1
Ctsz	0.366747	-0.277778	0.358	0.38	1
Tubb4b	0.384938	-0.315311	0.407	0.41	1
Fxyd5	0.388822	-0.306922	0.444	0.421	1
Hes1	0.399899	-0.291619	0.543	0.545	1
Sat1	0.40118	-0.385787	0.494	0.469	1
Cwc15	0.41159	-0.310838	0.259	0.283	1
Col4a2	0.426336	-0.285423	0.272	0.297	1
Atf4	0.433358	-0.438541	0.284	0.287	1
Lgals9	0.440761	-0.311915	0.272	0.291	1
Tubb2a	0.447882	-0.328244	0.346	0.348	1
Adamts1	0.475395	-0.392156	0.259	0.271	1
Cycs	0.477034	-0.278937	0.37	0.378	1
Snrpe	0.479621	-0.26829	0.358	0.368	1
Tmem14c	0.501642	-0.270778	0.284	0.297	1
Emcn	0.511085	-0.487349	0.63	0.498	1
Scand1	0.530134	-0.255153	0.247	0.266	1
Rbp7	0.55648	-0.762441	0.321	0.304	1
1810037I17Rik	0.563568	-0.259162	0.605	0.541	1
Cct7	0.565868	-0.272646	0.284	0.291	1
Efna1	0.570318	-0.257326	0.272	0.28	1
Ppic	0.577638	-0.289112	0.259	0.271	1
Slfn5	0.579598	-0.309052	0.247	0.255	1
Sub1	0.609595	-0.279088	0.605	0.552	1
Hist1h2bc	0.613646	-0.269528	0.296	0.299	1
Hspe1	0.655733	-0.400337	0.358	0.35	1
Hsp90aa1	0.690513	-0.345383	0.432	0.413	1
Zfand5	0.697693	-0.253152	0.321	0.313	1
Adgrf5	0.713159	-0.287763	0.407	0.353	1
Bgn	0.787153	-0.380981	0.494	0.385	1
Plvap	0.873868	-0.716062	0.296	0.276	1
Timm10b	0.924687	-0.294545	0.309	0.278	1
Ebf1	0.930035	-0.447333	0.432	0.358	1
Mgll	0.930737	-0.303037	0.531	0.431	1
Eln	0.959211	-0.293105	0.383	0.311	1
Mgp	0.999758	-0.564763	0.691	0.489	1
