# Supplementary material for: Single Cell Analysis of Endothelial Cells Identified Organ-Specific Molecular Signatures and Heart-Specific Cell Populations and Molecular Features
Source: Front Cardiovasc Med. 2019 Nov 26;6:165. doi: 10.3389/fcvm.2019.00165 (PMC6901932; doi:10.3389/fcvm.2019.00165)
Supplement: Table S5 — The conserved genes that differentially expressed in each aorta EC population across three studies. Function FindMarkers in Seurat V3 with the default Roc test was used. [file Table_5.XLSX]

## Sheet: Sheet1
cy5-Ehd3-Right-4	cctgtgctttgtcaccacgtTTATACGTCGAGTTGAACGTCGTAACA
cy5-Ehd3-left-4	TAGCGCTAACAACTTACGTCGTTATGagcaacactgggatctttca
cy5-Ehd3-Right-5	atcatcgttacccagccaacTTATACGTCGAGTTGAACGTCGTAACA
cy5-Ehd3-left-5	TAGCGCTAACAACTTACGTCGTTATGtgaacattgtgacagctggg
cy5-Ehd3-Right-6	ggtgtgtcgatcacactgatTTATACGTCGAGTTGAACGTCGTAACA
cy5-Ehd3-left-6	TAGCGCTAACAACTTACGTCGTTATGactttcaagcacggcgttgg
cy5-Ehd3-Right-7	catcaaccacttccagcagcTTATACGTCGAGTTGAACGTCGTAACA
cy5-Ehd3-left-7	TAGCGCTAACAACTTACGTCGTTATGttgctcttcagtggctggaa
cy5-Ehd3-Right-8	agcatgaagtcctgctttgtTTATACGTCGAGTTGAACGTCGTAACA
cy5-Ehd3-left-8	TAGCGCTAACAACTTACGTCGTTATGaaaagcctggggctgaattt
cy5-Ehd3-Right-9	taggagtgtagcagagagctTTATACGTCGAGTTGAACGTCGTAACA
cy5-Ehd3-left-9	TAGCGCTAACAACTTACGTCGTTATGactgcaacagtgggcatagg
cy5-Fam167b-right-1	cagtaagggaaaggctggctTTATACGTCGAGTTGAACGTCGTAACA
cy5-Fam167b-left-1	TAGCGCTAACAACTTACGTCGTTATGatttggccgtgtgagaagtg
cy5-Fam167b-right-2	gcctggaatttcagcggccc TTATACGTCGAGTTGAACGTCGTAACA
cy5-Fam167b-left-2	TAGCGCTAACAACTTACGTCGTTATGtagggacatggtaggtctgt
cy5-Fam167b-right-3	tctggcagtccactcgaggtTTATACGTCGAGTTGAACGTCGTAACA
cy5-Fam167b-left-3	TAGCGCTAACAACTTACGTCGTTATGatgagggccgtcgggtctgc
cy5-Fam167b-right-4	tttaggctctgtgacagtctTTATACGTCGAGTTGAACGTCGTAACA
cy5-Fam167b-left-4	TAGCGCTAACAACTTACGTCGTTATGacagaaaccttgatgggatt
cy5-Npr3-Right-1	ttgcaaggagagctgttggtTTATACGTCGAGTTGAACGTCGTAACA
cy5-Npr3-left-1	TAGCGCTAACAACTTACGTCGTTATGatgctccacgattctggtct
cy5-Npr3-Right-2	taagctgaacagacttctgtTTATACGTCGAGTTGAACGTCGTAACA
cy5-Npr3-left-2	TAGCGCTAACAACTTACGTCGTTATGacatcttcagccagactagc
cy5-Npr3-Right-3	cctagctcactgtccaagctTTATACGTCGAGTTGAACGTCGTAACA
cy5-Npr3-left-3	TAGCGCTAACAACTTACGTCGTTATGatgcatcatttgtggtggct
cy5-Npr3-Right-4	tagaataggaagctatatgtTTATACGTCGAGTTGAACGTCGTAACA
cy5-Npr3-left-4	TAGCGCTAACAACTTACGTCGTTATGagctggtgcagctttgactc
cy5-Cytl1-right-1	cagaaggagttcatgatggtTTATACGTCGAGTTGAACGTCGTAACA
cy5-Cytl1-left-1	TAGCGCTAACAACTTACGTCGTTATGatacagcttccgcactctgt
cy5-Cytl1-right-2	ttcttctggtccacctgcttTTATACGTCGAGTTGAACGTCGTAACA
cy5-Cytl1-left-2	TAGCGCTAACAACTTACGTCGTTATGagctctgccagtctggagga
cy5-Cytl1-right-3	ctcactggtgtttcagaagcTTATACGTCGAGTTGAACGTCGTAACA
cy5-Cytl1-left-3	TAGCGCTAACAACTTACGTCGTTATGtagagacatgtggcaggtct
cy5-Cytl1-right-4	catgagattttgctgttcctTTATACGTCGAGTTGAACGTCGTAACA
cy5-Cytl1-left-4	TAGCGCTAACAACTTACGTCGTTATGaaggtgcttgctctccaaag
cy5-Fabp4-Right-1	ctgcagcacaggagggtgctTTATACGTCGAGTTGAACGTCGTAACA
cy5-Fabp4-left-1	TAGCGCTAACAACTTACGTCGTTATGatgagcctctgaagtccaga
cy5-Fabp4-Right-2	gtggcaaagcccactcccacTTATACGTCGAGTTGAACGTCGTAACA
cy5-Fabp4-left-2	TAGCGCTAACAACTTACGTCGTTATGttctttcatgtaatcatcga
cy5-Fabp4-Right-3	tggtgaccaaatccccatttTTATACGTCGAGTTGAACGTCGTAACA
cy5-Fabp4-left-3	TAGCGCTAACAACTTACGTCGTTATGacgctgatgatcatgttggg
cy5-Fabp4-Right-4	gtggaagtcacgcctttcatTTATACGTCGAGTTGAACGTCGTAACA
cy5-Fabp4-left-4	TAGCGCTAACAACTTACGTCGTTATGaacacattccaccaccagct
cy5-Cd36-right-1	ttcagaaggcagcaacttctTTATACGTCGAGTTGAACGTCGTAACA
cy5-Cd36-left-1	TAGCGCTAACAACTTACGTCGTTATGagaacagcttgcttgcccag
cy5-Cd36-right-2	cttttgattgtcttctcaatTTATACGTCGAGTTGAACGTCGTAACA
cy5-Cd36-left-2	TAGCGCTAACAACTTACGTCGTTATGaagcatgtctccgactggca
cy5-Cd36-right-3	ataacgaactctgtatgtgtTTATACGTCGAGTTGAACGTCGTAACA
cy5-Cd36-left-3	TAGCGCTAACAACTTACGTCGTTATGaaggacctctttgtttaacc
cy5-Cd36-right-5	tatcaactgacaggaatcatTTATACGTCGAGTTGAACGTCGTAACA
cy5-Cd36-left-5	TAGCGCTAACAACTTACGTCGTTATGatgaggctgtgagcagacgt
Cy3-Pecam1-1-L	TATTCGTTCGAACTTACGTCGTTATGatgatcatcccagggggctt
Cy3-Pecam1-1-R	tgtgcagctggtccccttctTTATACGTCGAGTTGACCGACGTATTG
Cy3-Pecam1-2-L	TATTCGTTCGAACTTACGTCGTTATGactgtccttcctgcttcttg
Cy3-Pecam1-2-R	gttggaggctgtacagtagtTTATACGTCGAGTTGACCGACGTATTG
Cy3-Pecam1-3-L	TATTCGTTCGAACTTACGTCGTTATGaatggctgttggcttccaca
Cy3-Pecam1-3-R	agaaacatcatcataaccgtTTATACGTCGAGTTGACCGACGTATTG
Cy3-Pecam1-4-L	TATTCGTTCGAACTTACGTCGTTATGtggccattccacgagcattg
Cy3-Pecam1-4-R	gaggtctgtcttcaagtgacTTATACGTCGAGTTGACCGACGTATTG
