# Supplementary material for: Single Cell Analysis of Endothelial Cells Identified Organ-Specific Molecular Signatures and Heart-Specific Cell Populations and Molecular Features
Source: Front Cardiovasc Med. 2019 Nov 26;6:165. doi: 10.3389/fcvm.2019.00165 (PMC6901932; doi:10.3389/fcvm.2019.00165)
Supplement: Table S6 — The sequence of H probes used in PLISH experiments. [file Table_6.XLSX]

## Sheet: Table S2_Cluster9_genes
	p_val	avg_logFC	pct.1	pct.2	p_val_adj
Mmrn1	0	3.84117	0.976	0.005	0
Reln	0	2.30039	0.887	0.011	0
Slc45a3	0	1.86926	0.726	0.021	0
Prox1	0	1.15138	0.75	0.019	0
Sh3gl3	0	1.04348	0.508	0.007	0
Kcnn3	0	0.947709	0.645	0.015	0
Thy1	0	0.926165	0.952	0.015	0
Dtx1	0	0.922107	0.508	0.004	0
Apba2	1.32585e-302	1.38124	0.435	0.004	2.84727e-298
Il7	4.60825e-298	0.982752	0.524	0.009	9.89622e-294
Pcsk6	4.10148e-290	1.29319	0.758	0.031	8.80792e-286
Tc2n	1.46367e-273	0.506717	0.427	0.005	3.14324e-269
Pdpn	5.63957e-264	1.66537	0.863	0.054	1.2111e-259
Sema3d	5.41619e-250	1.32353	0.621	0.022	1.16313e-245
Pard6g	1.07105e-233	2.11722	0.944	0.077	2.30008e-229
Gpm6a	3.07787e-229	2.14719	0.903	0.07	6.60972e-225
Fgl2	1.73613e-223	3.06744	0.815	0.06	3.72833e-219
Lrrn4cl	5.28009e-197	1.73697	0.532	0.023	1.1339e-192
Sgsm1	6.02316e-194	0.606032	0.347	0.006	1.29347e-189
Sema3a	1.98898e-183	0.824716	0.387	0.01	4.27133e-179
Maf	3.26952e-181	1.35423	0.879	0.083	7.02129e-177
Scn3a	1.30397e-177	0.618727	0.339	0.007	2.80027e-173
Celsr1	9.75839e-170	0.604591	0.532	0.028	2.09561e-165
Hoxd9	1.58205e-156	0.498178	0.435	0.018	3.39745e-152
Lcn2	2.21536e-151	2.26851	0.847	0.112	4.75749e-147
Lbp	3.89023e-144	2.21493	0.863	0.116	8.35427e-140
Prkcz	5.20714e-144	0.83897	0.468	0.025	1.11823e-139
Plce1	9.32444e-139	0.554072	0.427	0.021	2.00242e-134
Prelp	1.84579e-134	2.3618	0.831	0.121	3.96384e-130
Fxyd6	4.63755e-132	2.28824	0.976	0.184	9.95914e-128
Tbx1	3.91036e-131	1.18045	0.669	0.066	8.39751e-127
Adamtsl1	2.23321e-130	0.820276	0.403	0.02	4.79582e-126
Col23a1	1.07819e-129	1.05626	0.468	0.029	2.31542e-125
Scn1b	1.20892e-129	1.13328	0.774	0.1	2.59615e-125
Slc39a4	1.88883e-127	0.803868	0.29	0.009	4.05627e-123
Wipf3	4.71861e-125	0.590195	0.435	0.025	1.01332e-120
Cp	8.75658e-124	2.06847	0.96	0.19	1.88047e-119
Ccdc48	2.17485e-120	0.43349	0.315	0.012	4.67049e-116
2900041M22Rik	1.16063e-115	0.490261	0.315	0.013	2.49245e-111
Sned1	7.86705e-114	0.697699	0.411	0.025	1.68945e-109
Abi3bp	1.55946e-109	1.25215	0.758	0.106	3.34895e-105
Ctnnal1	3.59879e-109	0.916082	0.508	0.044	7.72841e-105
Ablim2	1.42358e-106	0.673231	0.323	0.015	3.05714e-102
Emid1	5.26653e-106	1.06272	0.476	0.04	1.13099e-101
Nrxn2	8.05796e-106	0.257412	0.444	0.033	1.73045e-101
Foxp2	6.71181e-103	0.459652	0.282	0.012	1.44136e-98
Loxl2	2.7374e-102	0.884823	0.556	0.059	5.87857e-98
Ntn1	2.68287e-99	1.01129	0.734	0.112	5.76147e-95
Pkhd1l1	9.25215e-98	0.519646	0.363	0.023	1.9869e-93
Lrg1	3.09363e-97	1.88538	0.806	0.141	6.64357e-93
Mterfd2	3.83671e-96	0.964103	0.685	0.095	8.23934e-92
Serpina3n	1.38292e-95	1.50064	0.403	0.032	2.96983e-91
Timp2	2.10213e-93	2.13305	0.968	0.301	4.51433e-89
Ston2	8.35542e-91	0.670906	0.387	0.03	1.79433e-86
Clca1	7.41771e-90	1.43996	0.419	0.036	1.59295e-85
Gpr97	1.6626e-89	1.53874	0.645	0.095	3.57043e-85
Olfr1372-ps1	2.13972e-83	0.516823	0.266	0.014	4.59505e-79
Bcr	9.1975e-83	1.49271	0.742	0.14	1.97516e-78
Htr2b	5.48115e-82	1.06083	0.258	0.013	1.17708e-77
Ptpn3	3.29381e-80	0.278863	0.306	0.02	7.07346e-76
Cd63	7.05321e-79	1.60609	0.944	0.329	1.51468e-74
Aebp1	2.41407e-77	0.792563	0.565	0.082	5.18421e-73
Ccbp2	4.41881e-77	1.5759	0.54	0.075	9.48939e-73
Fam108b	8.4731e-76	1.08823	0.831	0.203	1.8196e-71
Kcnj8	8.5277e-76	1.45284	0.395	0.038	1.83132e-71
Foxc2	2.29324e-74	0.691513	0.387	0.038	4.92474e-70
Pvrl2	2.36413e-74	1.31724	0.782	0.178	5.07697e-70
Flt4	2.51966e-73	2.00488	0.976	0.448	5.41097e-69
Slc10a6	7.83192e-72	1.2462	0.694	0.132	1.68191e-67
Fndc1	1.75144e-70	0.760795	0.347	0.032	3.76122e-66
Gng2	2.23217e-70	0.574718	0.5	0.067	4.79358e-66
Nr2f2	3.14009e-69	1.09524	0.927	0.274	6.74334e-65
Prss23	1.53236e-68	2.05306	0.855	0.261	3.29074e-64
Cebpb	4.71586e-68	1.70114	0.911	0.336	1.01273e-63
F2rl1	4.87091e-68	0.621939	0.266	0.018	1.04603e-63
Spsb1	5.04146e-68	1.18978	0.573	0.096	1.08265e-63
Abca1	1.54796e-67	1.04371	0.718	0.158	3.32424e-63
Dennd4a	5.0354e-67	0.6164	0.524	0.079	1.08135e-62
Rtkn	3.57133e-66	1.02209	0.363	0.038	7.66943e-62
Notch2	3.85222e-62	0.451955	0.758	0.188	8.27264e-58
Fth1	2.76197e-61	1.45409	1	0.981	5.93134e-57
Rgs7bp	3.20291e-61	0.486992	0.323	0.031	6.87824e-57
Hjurp	1.80323e-60	0.411396	0.565	0.102	3.87243e-56
Lyve1	2.23346e-60	2.26796	0.677	0.169	4.79635e-56
Gmfg	3.8875e-60	0.62289	0.548	0.095	8.34841e-56
Hps3	4.58022e-60	0.566565	0.556	0.097	9.83603e-56
Hoxd8	9.99121e-60	0.508772	0.419	0.054	2.14561e-55
Pgf	1.84574e-59	1.23305	0.266	0.021	3.96373e-55
Epb4.9	2.13501e-59	0.68904	0.524	0.085	4.58493e-55
Mrc1	7.06583e-59	0.471268	0.5	0.074	1.51739e-54
Leprel2	2.27983e-58	0.775768	0.403	0.053	4.89593e-54
Stt3b	1.10523e-57	1.32814	0.774	0.218	2.37347e-53
C77080	1.21942e-57	0.456818	0.403	0.053	2.6187e-53
Ank2	2.24781e-56	0.285416	0.258	0.021	4.82717e-52
Tmod2	2.84853e-56	1.09475	0.54	0.102	6.11721e-52
Itga9	3.44241e-56	0.920386	0.637	0.136	7.39257e-52
Lrrc1	1.9011e-55	0.308877	0.282	0.026	4.08262e-51
Rftn2	1.19202e-54	0.6553	0.371	0.047	2.55986e-50
Tgfb3	2.61201e-54	0.799176	0.355	0.044	5.60929e-50
Col18a1	1.17473e-53	1.24077	0.516	0.099	2.52274e-49
Ptpn14	1.58685e-53	0.733874	0.79	0.22	3.40776e-49
Marcksl1	3.94885e-53	0.778644	0.694	0.184	8.48015e-49
Zfp521	8.7759e-52	0.516177	0.468	0.077	1.88462e-47
Olfm1	3.50115e-51	1.00409	0.476	0.085	7.51872e-47
Nts	4.16236e-51	1.42187	0.331	0.04	8.93867e-47
Fbln5	5.29698e-51	1.10506	0.734	0.196	1.13753e-46
Nqo1	7.95464e-51	0.812007	0.411	0.063	1.70826e-46
Mmp14	3.00065e-50	1.18196	0.589	0.136	6.44391e-46
Tgfbi	5.3846e-50	1.68396	0.492	0.099	1.15634e-45
Colec12	1.03927e-49	0.735734	0.411	0.064	2.23184e-45
Tgfbr2	1.58131e-49	1.55058	0.935	0.493	3.39587e-45
Stab1	2.93748e-49	1.10361	0.927	0.445	6.30825e-45
Rnase4	3.45219e-49	1.44272	0.774	0.276	7.41358e-45
Dusp2	3.81335e-48	1.32518	0.484	0.093	8.18917e-44
Sulf2	4.95079e-48	0.858513	0.371	0.056	1.06318e-43
Mpp7	6.20956e-48	0.506078	0.379	0.055	1.3335e-43
Gas7	1.96949e-47	0.996857	0.621	0.161	4.22947e-43
Prkcq	5.55876e-47	0.577913	0.331	0.044	1.19374e-42
Thbs1	8.19067e-47	1.11622	0.419	0.072	1.75895e-42
Tnfaip8l1	2.20556e-46	1.11658	0.629	0.157	4.73644e-42
Klhl4	2.94422e-46	1.17034	0.556	0.13	6.3227e-42
Itprip	6.96867e-46	0.956301	0.653	0.169	1.49652e-41
Fgfr1	1.20027e-44	0.921633	0.54	0.125	2.57758e-40
Aph1b	2.45058e-44	0.611847	0.331	0.046	5.26262e-40
B3gnt8	2.79324e-44	0.50277	0.266	0.03	5.99848e-40
Tnxb	9.71638e-44	0.281985	0.331	0.047	2.08659e-39
Mtmr12	1.37489e-43	0.37621	0.524	0.111	2.95257e-39
Bmp2k	3.51945e-43	0.377822	0.444	0.083	7.55802e-39
Rab3il1	1.6609e-42	1.11419	0.46	0.096	3.56679e-38
Rnf19b	2.79826e-42	0.859169	0.484	0.106	6.00926e-38
Nfatc1	3.22537e-42	0.836191	0.758	0.266	6.92647e-38
Kbtbd11	3.67006e-42	0.625599	0.452	0.087	7.88145e-38
Slco3a1	1.79212e-41	1.08214	0.621	0.176	3.84859e-37
Enpp3	1.8237e-41	0.987041	0.387	0.067	3.9164e-37
Ptprf	2.21975e-41	0.420184	0.306	0.042	4.76691e-37
Smad1	1.05061e-40	1.0941	0.798	0.326	2.25619e-36
Ncf2	1.38719e-40	0.582599	0.298	0.042	2.97898e-36
Ptx3	2.35935e-40	0.87389	0.258	0.032	5.06671e-36
Nr1h3	2.88785e-40	0.770741	0.363	0.06	6.20167e-36
Lepr	6.87179e-40	0.416758	0.419	0.078	1.47572e-35
Timp3	8.70009e-40	1.11872	1	0.841	1.86835e-35
Cd9	2.35315e-39	1.04813	0.984	0.703	5.05339e-35
Prkag2	2.36518e-39	0.424999	0.363	0.062	5.07922e-35
Serping1	3.34745e-39	1.60979	0.702	0.284	7.18865e-35
Gprc5b	9.28601e-39	0.493563	0.419	0.084	1.99417e-34
Samsn1	2.26952e-38	0.397876	0.266	0.034	4.87378e-34
Rcn3	3.82856e-38	0.900047	0.645	0.197	8.22182e-34
Dapk2	4.41467e-37	0.847022	0.476	0.108	9.48049e-33
Btbd3	7.02996e-37	0.719065	0.718	0.249	1.50968e-32
Ugcg	1.01424e-36	0.722044	0.661	0.205	2.17808e-32
Nsg1	1.09802e-36	1.05216	0.597	0.173	2.358e-32
Igsf3	1.96668e-36	0.642958	0.419	0.087	4.22344e-32
Rgs16	3.03579e-36	1.25966	0.355	0.065	6.51936e-32
Mical2	4.59315e-36	0.396404	0.508	0.122	9.86379e-32
Ltbp1	5.24949e-36	0.797501	0.613	0.184	1.12733e-31
Mfsd4	3.77651e-35	0.738935	0.395	0.084	8.11005e-31
Sgk3	4.19279e-35	0.596757	0.516	0.131	9.00402e-31
Igfbp4	1.20529e-34	1.03985	0.855	0.387	2.58836e-30
Pdlim4	1.45713e-34	0.965457	0.444	0.107	3.12918e-30
Ptpre	1.83038e-34	0.733894	0.508	0.131	3.93074e-30
X99384	4.48712e-34	0.795498	0.597	0.174	9.63609e-30
Dlg1	4.52347e-34	0.689997	0.532	0.154	9.71415e-30
Lama4	4.72289e-34	0.875252	0.806	0.326	1.01424e-29
Sepp1	4.7711e-34	0.9257	1	0.929	1.02459e-29
Fam38b	6.57158e-34	0.533756	0.427	0.093	1.41125e-29
Hsd3b7	2.45109e-33	1.13845	0.677	0.256	5.26372e-29
Thsd7a	3.40939e-33	0.410717	0.387	0.078	7.32167e-29
Ang	4.21469e-33	0.293019	0.315	0.054	9.05104e-29
Reep1	9.4575e-33	0.458722	0.315	0.054	2.031e-28
S100a6	1.04728e-32	0.712755	0.863	0.41	2.24903e-28
Angpt2	1.46186e-32	0.982694	0.476	0.121	3.13934e-28
Cpne2	2.24596e-32	0.527923	0.621	0.194	4.8232e-28
Megf6	2.60692e-32	0.722974	0.387	0.083	5.59836e-28
Meox1	5.68266e-32	0.744595	0.565	0.169	1.22035e-27
Ssbp2	6.31228e-32	0.580603	0.371	0.077	1.35556e-27
Galntl4	8.29434e-32	0.920458	0.815	0.344	1.78121e-27
Ptpn18	1.41649e-31	0.470531	0.484	0.13	3.04191e-27
Cldn11	2.28075e-31	0.680601	0.266	0.044	4.8979e-27
Trf	6.21108e-31	1.87598	0.766	0.437	1.33383e-26
Kctd17	1.36321e-30	0.571901	0.581	0.18	2.9275e-26
Enho	1.40466e-30	0.625883	0.339	0.066	3.0165e-26
Myzap	2.45363e-30	0.604743	0.766	0.278	5.26916e-26
Nrp2	2.45603e-30	0.931328	0.782	0.335	5.27432e-26
Tnfrsf11a	3.35126e-30	0.301718	0.266	0.042	7.19683e-26
Gucy1b3	5.93661e-30	0.41205	0.29	0.051	1.27489e-25
Gypc	6.50445e-30	0.730585	0.411	0.097	1.39683e-25
Fbn1	6.77631e-30	0.657906	0.5	0.143	1.45521e-25
Otud1	7.24502e-30	0.702033	0.468	0.126	1.55587e-25
Sirpa	8.51374e-30	0.69928	0.427	0.111	1.82833e-25
Myo7a	1.22896e-29	0.614869	0.379	0.083	2.6392e-25
Ppfibp1	5.63047e-29	0.868576	0.847	0.448	1.20914e-24
Degs1	5.91717e-29	0.998006	0.887	0.529	1.27071e-24
Nmb	6.27903e-29	0.304762	0.274	0.047	1.34842e-24
Dab2	6.30397e-29	0.789079	0.694	0.284	1.35378e-24
Arsb	7.95416e-29	0.731024	0.315	0.064	1.70816e-24
Ltbp4	1.57466e-28	1.09429	0.984	0.741	3.38159e-24
Comt	1.6978e-28	1.08811	0.847	0.464	3.64603e-24
Pgm5	2.16149e-28	0.623964	0.484	0.142	4.6418e-24
Fam174b	2.55002e-28	0.574831	0.492	0.135	5.47617e-24
H6pd	3.52618e-28	0.60689	0.258	0.044	7.57248e-24
Pros1	3.96858e-28	1.08087	0.847	0.481	8.52253e-24
Aplp2	1.00211e-27	0.791727	1	0.892	2.15202e-23
Gucy1a3	1.01063e-27	0.447644	0.315	0.062	2.17033e-23
Kctd12	6.49983e-27	0.694808	0.702	0.321	1.39584e-22
Glud1	2.28565e-26	1.01395	0.839	0.462	4.90843e-22
Igfbp5	3.05696e-26	0.851414	0.435	0.118	6.56482e-22
Gramd1a	4.00315e-26	0.740621	0.468	0.139	8.59677e-22
Ecm2	6.26945e-26	0.765257	0.565	0.201	1.34636e-21
Pear1	9.37957e-26	0.856745	0.637	0.249	2.01426e-21
Ifi27l2a	2.20942e-25	0.490164	0.435	0.123	4.74473e-21
Lims1	2.41281e-25	0.908025	0.815	0.424	5.18151e-21
Lgmn	2.61151e-25	1.02664	0.734	0.401	5.60822e-21
Errfi1	6.74871e-25	0.931374	0.621	0.252	1.44928e-20
Synpo	1.59792e-24	0.662523	0.476	0.147	3.43154e-20
Sord	2.12621e-24	0.578621	0.347	0.086	4.56603e-20
Gja1	3.1994e-24	0.892922	0.855	0.494	6.87071e-20
Sdc1	3.42461e-24	0.603698	0.323	0.076	7.35436e-20
Fam189a2	3.92556e-24	0.359094	0.516	0.172	8.43014e-20
Fmnl2	5.27298e-24	0.475975	0.532	0.176	1.13237e-19
Arl4a	7.24027e-24	0.676308	0.879	0.45	1.55485e-19
Fam43a	1.54286e-23	1.1868	0.774	0.403	3.31329e-19
Psen2	2.42448e-23	0.566896	0.573	0.198	5.20657e-19
Fcgrt	1.54028e-22	0.70921	0.935	0.577	3.30776e-18
Tspan3	1.87097e-22	0.813314	0.685	0.326	4.01792e-18
Gls	2.07093e-22	0.464843	0.758	0.366	4.44733e-18
Fam102b	2.40149e-22	0.566544	0.46	0.153	5.15719e-18
Marcks	2.84006e-22	0.691552	0.952	0.663	6.09903e-18
Tbc1d4	2.9823e-22	0.530662	0.435	0.135	6.4045e-18
Tpcn1	4.17627e-22	0.364975	0.387	0.113	8.96855e-18
Tanc2	4.26819e-22	0.365488	0.403	0.115	9.16593e-18
Zcchc24	1.0856e-21	0.433437	0.476	0.161	2.33132e-17
Il33	2.4909e-21	0.665313	0.29	0.07	5.3492e-17
1110002B05Rik	2.52393e-21	0.765354	0.774	0.437	5.42013e-17
Nfat5	2.87755e-21	0.542117	0.669	0.298	6.17955e-17
Pgcp	4.22524e-21	0.683149	0.427	0.137	9.07371e-17
Sntb2	4.61424e-21	0.531347	0.565	0.216	9.90909e-17
Map3k1	5.25133e-21	0.736319	0.806	0.512	1.12772e-16
Cebpd	5.713e-21	0.700556	0.855	0.557	1.22687e-16
Stxbp6	7.14104e-21	0.45122	0.5	0.176	1.53354e-16
Ubtd1	7.28822e-21	0.623084	0.403	0.122	1.56514e-16
Ndrg1	7.78489e-21	0.67477	0.887	0.507	1.6718e-16
Elmo1	8.2447e-21	0.562233	0.565	0.228	1.77055e-16
Wipi1	1.09345e-20	0.411947	0.427	0.135	2.34818e-16
Serinc3	1.20891e-20	0.745586	0.992	0.914	2.59613e-16
Nxn	1.38361e-20	0.698744	0.718	0.351	2.9713e-16
Chrnb1	1.70579e-20	0.582366	0.387	0.113	3.66318e-16
Rbms3	2.8076e-20	0.301422	0.315	0.081	6.02931e-16
Rhoj	3.38312e-20	0.811614	0.871	0.586	7.26525e-16
Ecscr	3.4168e-20	0.658884	0.927	0.622	7.33758e-16
Gpr182	3.90616e-20	0.296431	0.653	0.27	8.38847e-16
Adrb2	4.21431e-20	0.619081	0.621	0.265	9.05023e-16
Ttpal	4.26398e-20	0.514192	0.484	0.171	9.15689e-16
Add3	4.82146e-20	0.846144	0.677	0.34	1.03541e-15
Tspan18	5.47465e-20	0.755636	0.734	0.391	1.17568e-15
Shc1	7.03815e-20	0.761223	0.532	0.203	1.51144e-15
Prkcdbp	9.62969e-20	0.777017	0.895	0.57	2.06798e-15
Unc5b	9.87202e-20	0.430166	0.621	0.267	2.12002e-15
Arhgef40	1.22658e-19	0.6353	0.387	0.12	2.63407e-15
Atp13a3	1.58012e-19	0.296713	0.419	0.131	3.39331e-15
Fhl1	1.87504e-19	0.49811	0.621	0.259	4.02664e-15
Man2a2	3.85614e-19	0.37435	0.274	0.066	8.28106e-15
Vav3	5.11308e-19	0.290075	0.435	0.144	1.09803e-14
Ltbp3	5.84899e-19	0.404683	0.266	0.065	1.25607e-14
Nupr1	8.28263e-19	0.639013	0.29	0.078	1.77869e-14
Cd47	9.99738e-19	0.618624	0.952	0.742	2.14694e-14
S100a11	1.00912e-18	0.57587	0.911	0.695	2.16709e-14
S100a10	1.30035e-18	0.653475	0.919	0.687	2.7925e-14
Asph	2.01478e-18	0.536682	0.403	0.138	4.32674e-14
Rab11a	2.26463e-18	0.592309	0.944	0.741	4.8633e-14
Twsg1	2.32805e-18	0.341915	0.379	0.119	4.99949e-14
Fam63b	2.46947e-18	0.619338	0.677	0.327	5.30319e-14
Apold1	2.66088e-18	0.839811	0.911	0.642	5.71423e-14
Palm	3.37628e-18	0.48513	0.806	0.424	7.25057e-14
Ctdspl	1.08222e-17	0.365225	0.331	0.095	2.32407e-13
Fam107b	1.20742e-17	0.537625	0.266	0.068	2.59294e-13
Rab11fip5	1.39291e-17	0.535806	0.371	0.12	2.99128e-13
Ppp2r5a	1.69998e-17	0.584629	0.79	0.454	3.6507e-13
Fkbp5	2.0299e-17	0.341097	0.411	0.138	4.3592e-13
Ipo11	2.11617e-17	0.546222	0.492	0.195	4.54447e-13
Mall	2.12587e-17	0.411403	0.532	0.237	4.56531e-13
Ctsd	2.19871e-17	0.896542	0.952	0.854	4.72174e-13
Sema6a	2.73947e-17	0.601051	0.847	0.498	5.883e-13
Celf2	2.94778e-17	0.453871	0.371	0.127	6.33036e-13
Snx9	3.58739e-17	0.443118	0.581	0.25	7.70391e-13
Lamp2	4.0008e-17	0.736216	0.831	0.558	8.59171e-13
Smtn	5.48478e-17	0.718403	0.718	0.407	1.17786e-12
Ppp1r2	6.25057e-17	0.743253	0.935	0.745	1.34231e-12
Sema3f	6.69266e-17	0.665632	0.597	0.274	1.43725e-12
Smyd2	7.66172e-17	0.65469	0.387	0.137	1.64535e-12
Serpine2	1.21376e-16	1.09927	0.444	0.186	2.60654e-12
Tgfb2	1.23855e-16	0.370952	0.387	0.127	2.65979e-12
Emilin1	2.23085e-16	0.702146	0.444	0.173	4.79075e-12
Dock9	2.54983e-16	0.60476	0.806	0.513	5.47577e-12
Pxn	2.78843e-16	0.401139	0.629	0.304	5.98816e-12
Elk3	2.91828e-16	0.657586	0.871	0.668	6.26701e-12
Anxa1	3.05865e-16	1.0535	0.573	0.292	6.56845e-12
Itpk1	3.91659e-16	0.530097	0.258	0.07	8.41088e-12
Zfhx3	6.55539e-16	0.265697	0.589	0.271	1.40777e-11
Plec	6.77366e-16	0.562388	0.879	0.618	1.45464e-11
Eln	6.98406e-16	0.499586	0.395	0.145	1.49983e-11
Tmem64	8.0282e-16	0.540668	0.468	0.187	1.72406e-11
Wnk1	8.1399e-16	0.529411	0.831	0.576	1.74804e-11
Sigmar1	9.88566e-16	0.61125	0.435	0.18	2.12295e-11
Sun2	1.01832e-15	0.771977	0.516	0.236	2.18685e-11
Cd302	1.13923e-15	0.432683	0.46	0.188	2.4465e-11
Junb	1.14601e-15	0.845378	0.903	0.762	2.46105e-11
Flrt2	1.74905e-15	0.465247	0.258	0.07	3.75608e-11
Lars2	2.30078e-15	0.453728	0.976	0.897	4.94093e-11
Frmd6	2.85439e-15	0.37917	0.298	0.091	6.12981e-11
Flot2	3.19319e-15	0.484369	0.476	0.193	6.85738e-11
Nid2	3.83237e-15	0.666229	0.315	0.102	8.23001e-11
Tppp3	4.03799e-15	1.22714	0.597	0.303	8.67159e-11
Sncaip	4.26189e-15	0.456046	0.435	0.169	9.15241e-11
Slc38a2	5.88565e-15	0.714455	0.774	0.498	1.26394e-10
Tmem173	6.73039e-15	0.367384	0.508	0.217	1.44535e-10
Il11ra1	7.75416e-15	0.761735	0.46	0.202	1.66521e-10
Myc	8.41399e-15	0.630319	0.331	0.115	1.8069e-10
1700025G04Rik	1.08463e-14	0.312392	0.419	0.161	2.32924e-10
Slc31a2	1.08964e-14	0.674319	0.589	0.279	2.34e-10
Emp1	1.37002e-14	0.42186	0.677	0.375	2.94213e-10
Acot7	1.39296e-14	0.620236	0.347	0.125	2.99138e-10
Tgm2	1.58841e-14	0.835732	0.895	0.687	3.4111e-10
Arhgdib	1.62007e-14	0.695571	0.613	0.345	3.4791e-10
Pacsin2	1.67961e-14	0.626302	0.581	0.283	3.60696e-10
Tulp4	1.91464e-14	0.256902	0.508	0.224	4.1117e-10
Sash1	2.0927e-14	0.583743	0.734	0.453	4.49408e-10
Plekho2	2.33899e-14	0.323142	0.468	0.194	5.02298e-10
Dapk1	3.55113e-14	0.378263	0.298	0.096	7.62604e-10
Pbxip1	5.83482e-14	0.537815	0.54	0.254	1.25303e-09
Ube2g2	1.63238e-13	0.725987	0.54	0.269	3.50553e-09
Trps1	1.65801e-13	0.330644	0.298	0.099	3.56058e-09
Ralgds	1.86236e-13	0.629544	0.435	0.185	3.99942e-09
Scd2	2.09042e-13	0.447033	0.395	0.159	4.48917e-09
Tcn2	2.66965e-13	0.573683	0.863	0.617	5.73308e-09
Appl2	3.993e-13	0.255915	0.298	0.097	8.57496e-09
Adam10	7.35959e-13	0.496838	0.895	0.703	1.58047e-08
Sh3glb2	8.48065e-13	0.375338	0.565	0.272	1.82122e-08
Esyt2	9.55216e-13	0.350366	0.621	0.309	2.05133e-08
Cyp20a1	9.7151e-13	0.693062	0.411	0.178	2.08632e-08
Sepn1	1.23223e-12	0.421158	0.387	0.155	2.64622e-08
Cnn3	1.34611e-12	0.466087	0.952	0.741	2.89078e-08
Gng11	1.39498e-12	0.550407	0.968	0.856	2.99573e-08
Ctsb	1.41707e-12	0.61982	0.952	0.79	3.04315e-08
Fkbp10	1.69963e-12	0.468527	0.258	0.082	3.64996e-08
Cmtm7	2.12405e-12	0.342273	0.411	0.171	4.56139e-08
Lamb1	2.46908e-12	0.312716	0.468	0.211	5.30235e-08
Dnajb4	2.5176e-12	0.401766	0.411	0.169	5.40656e-08
Bhlhe40	2.59643e-12	0.593448	0.556	0.296	5.57584e-08
Tfeb	2.64369e-12	0.262861	0.347	0.13	5.67732e-08
Tshz2	2.75846e-12	0.299982	0.516	0.241	5.9238e-08
Cyb5r3	3.52381e-12	0.731173	0.839	0.676	7.56739e-08
Trp53i13	5.11153e-12	0.575828	0.347	0.134	1.0977e-07
Pgm1	5.9092e-12	0.490573	0.444	0.2	1.269e-07
Txnip	7.82099e-12	0.533885	0.935	0.845	1.67956e-07
Galnt1	7.9713e-12	0.406927	0.54	0.273	1.71184e-07
Nfia	1.07429e-11	0.264114	0.944	0.721	2.30704e-07
Sh3tc1	1.21787e-11	0.525117	0.435	0.195	2.61538e-07
Trib1	1.39798e-11	0.437429	0.427	0.194	3.00217e-07
Egr1	1.46135e-11	0.941346	0.831	0.658	3.13824e-07
Tal1	1.47768e-11	0.314005	0.339	0.127	3.17333e-07
Capns1	1.84625e-11	0.297088	0.855	0.567	3.96482e-07
Ank	2.02505e-11	0.523828	0.274	0.098	4.34879e-07
Gnas	2.13983e-11	0.380934	0.992	0.954	4.5953e-07
C3	2.153e-11	0.770538	0.298	0.115	4.62357e-07
Pdgfa	2.34691e-11	0.26239	0.282	0.097	5.03999e-07
Lyn	2.5038e-11	0.335805	0.718	0.412	5.3769e-07
Glg1	2.58331e-11	0.684567	0.556	0.301	5.54766e-07
Grina	2.72228e-11	0.765009	0.581	0.343	5.84609e-07
Rabgap1l	2.86347e-11	0.328433	0.306	0.114	6.14929e-07
Eml4	3.01478e-11	0.296513	0.339	0.136	6.47425e-07
Lmo2	3.40269e-11	0.327978	0.726	0.442	7.30727e-07
Pdcd4	3.41689e-11	0.308602	0.774	0.502	7.33778e-07
Apobec3	4.09362e-11	0.378649	0.524	0.268	8.79105e-07
Tmem206	4.78695e-11	0.295495	0.444	0.2	1.028e-06
Slco2b1	5.73336e-11	0.47257	0.484	0.236	1.23124e-06
Gna12	5.75537e-11	0.410945	0.395	0.176	1.23596e-06
Triobp	5.78985e-11	0.493511	0.669	0.419	1.24337e-06
Sptlc2	6.72845e-11	0.386756	0.629	0.344	1.44493e-06
4933426M11Rik	7.69942e-11	0.290295	0.508	0.257	1.65345e-06
Dstn	8.00382e-11	0.581036	0.831	0.626	1.71882e-06
Tns1	9.08586e-11	0.468055	0.863	0.609	1.95119e-06
Lhfp	1.1385e-10	0.684971	0.371	0.165	2.44493e-06
Cd24a	1.1417e-10	0.915088	0.5	0.254	2.45181e-06
A4galt	1.14954e-10	0.65496	0.315	0.125	2.46863e-06
Wls	1.27043e-10	0.65586	0.524	0.287	2.72824e-06
Stxbp1	1.5326e-10	0.375981	0.452	0.212	3.29125e-06
Anxa2	1.77115e-10	0.561501	0.919	0.826	3.80354e-06
Srpk2	1.9561e-10	0.318799	0.492	0.243	4.20072e-06
Grn	2.04873e-10	0.511959	0.863	0.682	4.39964e-06
Ninj1	2.30558e-10	0.46377	0.548	0.289	4.95124e-06
Cd164	2.62367e-10	0.611955	0.79	0.582	5.63433e-06
Zfp423	2.77661e-10	0.475439	0.282	0.109	5.96277e-06
Stox2	4.0819e-10	0.274221	0.355	0.152	8.76588e-06
Ppia	4.14653e-10	0.282741	0.992	0.972	8.90466e-06
Scpep1	4.50054e-10	0.671223	0.347	0.157	9.66492e-06
2900026A02Rik	4.54609e-10	0.294856	0.581	0.327	9.76274e-06
Nfkbiz	5.38161e-10	0.695691	0.637	0.382	1.1557e-05
Sult1a1	6.28247e-10	0.508463	0.677	0.408	1.34916e-05
Amotl1	7.52134e-10	0.482478	0.694	0.446	1.61521e-05
Ptprk	7.68635e-10	0.328038	0.427	0.202	1.65064e-05
Ldb2	1.08006e-09	0.251728	0.653	0.374	2.31944e-05
Mgat4b	1.15643e-09	0.398383	0.444	0.22	2.48342e-05
Nrip1	1.18265e-09	0.54727	0.355	0.157	2.53975e-05
Flot1	1.46513e-09	0.528134	0.427	0.214	3.14638e-05
F11r	1.56976e-09	0.432282	0.944	0.776	3.37107e-05
Bok	1.83537e-09	0.502033	0.419	0.202	3.94146e-05
Sh3bp5	2.06818e-09	0.391591	0.645	0.391	4.44141e-05
Tmem63a	2.16543e-09	0.492415	0.363	0.166	4.65026e-05
Fscn1	2.39427e-09	0.288386	0.637	0.374	5.14169e-05
Zcchc14	2.58507e-09	0.515006	0.46	0.251	5.55144e-05
Eid1	2.7756e-09	0.392861	0.548	0.313	5.9606e-05
Hmgcl	2.78597e-09	0.334166	0.516	0.274	5.98287e-05
Pde4b	3.05348e-09	0.267468	0.742	0.474	6.55735e-05
Cxxc5	3.4153e-09	0.34327	0.298	0.125	7.33436e-05
Ubc	3.42859e-09	0.366401	0.976	0.953	7.36289e-05
Map4k2	4.46887e-09	0.330748	0.452	0.234	9.59689e-05
Clk1	4.66514e-09	0.484845	0.742	0.528	0.000100184
Cd82	4.83922e-09	0.540572	0.379	0.184	0.000103922
Tspan4	5.5275e-09	0.536183	0.637	0.403	0.000118703
Nudt4	5.56912e-09	0.75132	0.516	0.313	0.000119597
Sqstm1	6.45573e-09	0.461211	0.927	0.79	0.000138637
Klf10	6.90499e-09	0.518403	0.613	0.366	0.000148285
Klf9	7.21359e-09	0.331395	0.855	0.684	0.000154912
Galt	7.5866e-09	0.317778	0.266	0.103	0.000162922
Itm2c	8.82914e-09	0.515051	0.726	0.528	0.000189606
Calr	9.92758e-09	0.350024	0.919	0.813	0.000213195
Nhsl2	1.07731e-08	0.297542	0.395	0.195	0.000231353
Anxa6	1.19013e-08	0.450212	0.629	0.404	0.000255581
Tsc22d2	1.33392e-08	0.299586	0.484	0.261	0.00028646
Slc25a4	1.36371e-08	0.360005	0.823	0.66	0.000292858
Gab2	1.65655e-08	0.297188	0.323	0.145	0.000355744
Add1	1.71183e-08	0.428932	0.694	0.527	0.000367615
N4bp3	1.89467e-08	0.399259	0.508	0.271	0.000406879
Atxn2	2.55568e-08	0.327659	0.403	0.203	0.000548832
Tgfbr3	2.66736e-08	0.343162	0.492	0.288	0.000572815
Atp6ap2	2.71433e-08	0.582432	0.565	0.368	0.000582902
Jund	3.65199e-08	0.304643	0.927	0.818	0.000784265
Inpp4a	3.86894e-08	0.403152	0.605	0.377	0.000830854
Bag3	4.47646e-08	0.32158	0.669	0.455	0.00096132
Lztr1	5.02326e-08	0.422932	0.298	0.133	0.00107874
Rassf9	5.4481e-08	0.288251	0.427	0.228	0.00116998
Ppp3ca	5.45072e-08	0.370296	0.685	0.481	0.00117054
Tm7sf3	6.23406e-08	0.371309	0.331	0.155	0.00133876
Pkig	7.53448e-08	0.322456	0.548	0.333	0.00161803
Rock2	7.68681e-08	0.299898	0.685	0.468	0.00165074
Serpinb6a	7.81872e-08	0.360809	0.75	0.539	0.00167907
Fundc2	7.87673e-08	0.335075	0.435	0.241	0.00169153
Reep5	8.48826e-08	0.423291	0.694	0.491	0.00182285
Irf8	8.66123e-08	0.41594	0.306	0.145	0.00186
Casp12	9.19883e-08	0.261723	0.274	0.117	0.00197545
Lrrfip1	9.76366e-08	0.347841	0.556	0.335	0.00209675
Rab5b	1.007e-07	0.308448	0.444	0.254	0.00216253
Dpysl3	1.03881e-07	0.503752	0.323	0.157	0.00223084
Map3k6	1.16141e-07	0.279994	0.387	0.203	0.00249413
Bmi1	1.17687e-07	0.289699	0.258	0.111	0.00252734
Mdfic	1.2803e-07	0.262133	0.419	0.223	0.00274945
Tubb6	1.30077e-07	0.581158	0.371	0.197	0.00279339
Etfa	1.51362e-07	0.272554	0.516	0.3	0.0032505
Rcan1	1.52105e-07	0.398823	0.427	0.233	0.00326645
Sdpr	1.54442e-07	0.311911	0.992	0.918	0.00331663
Foxo1	1.6099e-07	0.412268	0.726	0.497	0.00345727
Slc30a7	1.63594e-07	0.433583	0.323	0.157	0.00351319
Gns	1.83605e-07	0.290238	0.419	0.233	0.00394292
Scaf11	1.87719e-07	0.323307	0.565	0.346	0.00403127
4632428N05Rik	2.19435e-07	0.509712	0.524	0.316	0.00471236
Mtch1	2.72731e-07	0.457996	0.726	0.562	0.0058569
Creb3l2	2.81329e-07	0.300158	0.331	0.164	0.00604153
Usp25	3.01273e-07	0.255695	0.524	0.306	0.00646984
Yes1	3.08208e-07	0.394713	0.411	0.231	0.00661876
Chst15	4.27127e-07	0.299682	0.298	0.137	0.00917255
Tril	5.03241e-07	0.582389	0.306	0.152	0.0108071
Stt3a	5.39403e-07	0.419877	0.613	0.413	0.0115837
Pip5k1c	5.46973e-07	0.261647	0.444	0.245	0.0117463
Sumo3	5.97616e-07	0.444751	0.629	0.433	0.0128338
Eif3i	6.23057e-07	0.427607	0.532	0.348	0.0133802
Lamc1	6.49996e-07	0.376871	0.452	0.264	0.0139587
Neat1	6.51066e-07	0.65233	0.597	0.391	0.0139816
Fstl1	7.48815e-07	0.457834	0.516	0.332	0.0160808
Atp9a	8.75776e-07	0.291888	0.315	0.155	0.0188073
Commd8	1.00939e-06	0.252968	0.411	0.226	0.0216766
Gpx3	1.15145e-06	0.929547	0.492	0.333	0.0247273
Rnf13	1.22802e-06	0.534129	0.468	0.311	0.0263717
Rlim	1.26712e-06	0.332916	0.597	0.411	0.0272115
Fos	1.32685e-06	0.883686	0.863	0.766	0.028494
Idh2	1.44068e-06	0.438983	0.427	0.245	0.0309385
Sqrdl	1.52081e-06	0.355348	0.435	0.251	0.0326594
Nfil3	1.80014e-06	0.35213	0.266	0.124	0.0386579
Plod1	1.80918e-06	0.513737	0.653	0.485	0.0388521
Mpp1	1.81002e-06	0.429614	0.371	0.202	0.0388702
Fndc3b	2.12868e-06	0.321328	0.355	0.191	0.0457133
Plscr3	2.30688e-06	0.362285	0.508	0.328	0.0495403
Morf4l2	2.48714e-06	0.344982	0.71	0.53	0.0534114
Zfyve21	2.80882e-06	0.40372	0.282	0.141	0.0603194
Ctsf	2.87919e-06	0.438208	0.282	0.14	0.0618306
Ephx1	2.96902e-06	0.318021	0.669	0.48	0.0637597
Tram1	3.09485e-06	0.431273	0.677	0.518	0.0664618
Calm2	3.1122e-06	0.295885	0.96	0.881	0.0668344
Gng12	3.26442e-06	0.306072	0.524	0.326	0.0701034
Hic1	3.41211e-06	0.298113	0.258	0.126	0.0732751
Smad5	3.54266e-06	0.324202	0.379	0.206	0.0760785
Clstn1	3.80985e-06	0.350946	0.371	0.211	0.0818166
Nsmce2	3.99059e-06	0.294712	0.274	0.132	0.0856979
Kdelc2	4.13866e-06	0.478452	0.339	0.188	0.0888777
Trip4	4.19605e-06	0.252645	0.274	0.135	0.0901101
Mta2	5.0589e-06	0.379196	0.484	0.31	0.10864
Erbb2ip	5.1761e-06	0.254493	0.54	0.332	0.111157
Plbd2	5.20154e-06	0.409091	0.403	0.239	0.111703
Ggcx	5.49921e-06	0.265014	0.379	0.22	0.118096
Apc	5.53181e-06	0.437594	0.516	0.343	0.118796
Meis2	5.96892e-06	0.266462	0.274	0.132	0.128182
Notch1	5.97289e-06	0.290408	0.863	0.729	0.128268
Tbxa2r	6.08776e-06	0.373475	0.306	0.155	0.130735
Nsmaf	6.13255e-06	0.407645	0.306	0.159	0.131697
Ddb1	6.77764e-06	0.350828	0.5	0.338	0.14555
Enpp5	7.51358e-06	0.487623	0.282	0.145	0.161354
Vars	7.87731e-06	0.308773	0.266	0.134	0.169165
Sel1l	8.03852e-06	0.30086	0.452	0.276	0.172627
Pigt	8.31144e-06	0.412326	0.379	0.227	0.178488
Socs3	9.33994e-06	0.475335	0.508	0.367	0.200575
Cyb5b	9.93216e-06	0.393742	0.452	0.287	0.213293
Pcbp1	9.97268e-06	0.265776	0.855	0.733	0.214163
Rnf145	1.10049e-05	0.533262	0.266	0.137	0.23633
Rnh1	1.1684e-05	0.328753	0.581	0.405	0.250915
Vim	1.3092e-05	0.401164	0.879	0.8	0.281151
Slc25a12	1.31664e-05	0.368914	0.323	0.18	0.282749
Rps3	1.38821e-05	0.313828	0.984	0.9	0.298119
Endod1	1.4058e-05	0.409374	0.331	0.184	0.301895
Wdsub1	1.40717e-05	0.253689	0.323	0.176	0.302189
Nckap1	1.53496e-05	0.334355	0.508	0.341	0.329633
Ndufs8	1.57844e-05	0.26733	0.605	0.426	0.33897
Ppp1r15a	2.02937e-05	0.579518	0.613	0.48	0.435808
Tspan14	2.04155e-05	0.635291	0.468	0.306	0.438424
Map1lc3b	2.20153e-05	0.32045	0.919	0.751	0.472778
Kdelr1	2.21458e-05	0.272645	0.597	0.414	0.475581
Naga	2.27223e-05	0.515877	0.306	0.177	0.487962
Tspan9	2.40707e-05	0.312694	0.677	0.518	0.516918
Sdha	2.43017e-05	0.41396	0.653	0.495	0.52188
Cyr61	2.70727e-05	0.987962	0.669	0.532	0.581387
Slc25a24	2.7992e-05	0.32957	0.258	0.133	0.601128
Tm9sf2	2.79931e-05	0.558593	0.718	0.622	0.601152
Calu	2.84845e-05	0.535522	0.653	0.514	0.611706
Syne1	2.87047e-05	0.305291	0.621	0.427	0.616433
Parva	3.22761e-05	0.295279	0.371	0.221	0.693129
Klf6	3.31898e-05	0.338406	0.839	0.716	0.712752
Srd5a3	3.39103e-05	0.308621	0.274	0.144	0.728224
Scamp1	3.95498e-05	0.275699	0.355	0.212	0.849332
Serinc1	4.23504e-05	0.258828	0.798	0.61	0.909475
Glod4	4.30921e-05	0.256716	0.395	0.244	0.925403
Agap1	4.71763e-05	0.295097	0.315	0.179	1
Ogdh	4.82061e-05	0.347152	0.621	0.476	1
Sgce	5.04411e-05	0.364594	0.355	0.207	1
Ahnak	5.22682e-05	0.264317	0.984	0.897	1
Jun	5.70525e-05	0.409377	0.919	0.866	1
Lpp	5.7592e-05	0.251968	0.484	0.311	1
Arhgap29	5.83984e-05	0.250353	0.734	0.614	1
Pnrc1	5.96945e-05	0.321173	0.758	0.627	1
Mtap1b	6.10368e-05	0.261404	0.387	0.238	1
Eif2a	6.38102e-05	0.375005	0.266	0.146	1
Hmox1	6.4945e-05	0.332755	0.29	0.162	1
Tbc1d9b	6.49835e-05	0.285063	0.363	0.218	1
Tenc1	6.52563e-05	0.554611	0.613	0.493	1
Idh3g	6.87832e-05	0.316607	0.532	0.365	1
Hdgfrp3	7.0224e-05	0.281292	0.387	0.24	1
Rpl22l1	7.07461e-05	0.256746	0.573	0.413	1
Ttc4	7.09472e-05	0.37265	0.258	0.136	1
Scarf1	7.39449e-05	0.422259	0.476	0.318	1
Tbc1d15	7.97667e-05	0.274496	0.363	0.216	1
Bet1	0.000117055	0.293416	0.323	0.19	1
Golph3	0.000119878	0.322413	0.46	0.307	1
Brd2	0.000120534	0.283299	0.669	0.504	1
Maged1	0.000139513	0.380566	0.484	0.333	1
Snd1	0.000144556	0.326395	0.46	0.307	1
Itih5	0.000146769	0.2609	0.339	0.192	1
Atf4	0.000150907	0.426738	0.661	0.556	1
Arhgap27	0.000152284	0.251483	0.387	0.236	1
Vcp	0.000177336	0.274066	0.742	0.607	1
Ephb4	0.000177343	0.570616	0.508	0.387	1
Ikbip	0.000187292	0.275947	0.258	0.145	1
Fosb	0.000189153	0.545704	0.484	0.367	1
C1d	0.000201566	0.258132	0.427	0.281	1
Fuca1	0.000202557	0.310854	0.468	0.333	1
Eif4a2	0.000207567	0.273049	0.669	0.508	1
Ctnnbl1	0.000216478	0.280894	0.339	0.202	1
Eps15	0.000225945	0.293124	0.403	0.265	1
Gdi2	0.00024005	0.258903	0.758	0.633	1
Rpn2	0.000243292	0.265559	0.75	0.613	1
Hdlbp	0.000249843	0.331071	0.468	0.333	1
Wscd1	0.000254407	0.398583	0.323	0.196	1
2810407C02Rik	0.000272181	0.263325	0.508	0.366	1
Lrrc41	0.000275057	0.357931	0.306	0.184	1
Foxj2	0.000314661	0.337968	0.258	0.151	1
Arsa	0.000315039	0.341225	0.395	0.265	1
Wsb1	0.000331606	0.35903	0.54	0.387	1
Gspt1	0.000355579	0.278535	0.403	0.272	1
P4hb	0.000376504	0.277101	0.887	0.792	1
Pnrc2	0.000461196	0.3259	0.548	0.413	1
Clcn7	0.000492505	0.273835	0.29	0.172	1
Lass2	0.000522995	0.303752	0.556	0.432	1
Rragc	0.000527458	0.31158	0.331	0.214	1
Stap2	0.000569632	0.402828	0.339	0.219	1
Ddx1	0.000586481	0.270293	0.347	0.224	1
Hexa	0.000597744	0.319992	0.573	0.42	1
Hyal2	0.000614916	0.274231	0.565	0.439	1
Scamp4	0.000615631	0.265891	0.347	0.225	1
Lrrc58	0.00065098	0.410767	0.863	0.82	1
2310044H10Rik	0.000660827	0.277586	0.605	0.466	1
Fam53b	0.000664109	0.254717	0.282	0.166	1
Zfc3h1	0.000679099	0.251275	0.306	0.194	1
Rasa1	0.000720146	0.258054	0.468	0.335	1
Clk4	0.000840954	0.283055	0.29	0.182	1
Gba	0.000852727	0.402729	0.323	0.206	1
Tfg	0.000982174	0.341801	0.387	0.265	1
Amfr	0.0011418	0.345084	0.468	0.339	1
Mtpn	0.00115583	0.354363	0.621	0.502	1
Zfp260	0.00124219	0.316586	0.29	0.186	1
Tiparp	0.0012553	0.376637	0.29	0.179	1
Acly	0.00133307	0.282338	0.492	0.362	1
Tgoln1	0.00143422	0.3598	0.589	0.479	1
Gem	0.00144014	0.708089	0.282	0.18	1
Plk2	0.0015216	0.534823	0.702	0.601	1
Yipf5	0.00167685	0.292276	0.411	0.288	1
Chd4	0.00180455	0.253286	0.492	0.37	1
Txnrd1	0.00197287	0.275687	0.339	0.235	1
Cxcr7	0.00199074	0.440527	0.532	0.426	1
Hiatl1	0.00204262	0.294758	0.363	0.243	1
Fkbp9	0.0021099	0.255103	0.484	0.36	1
Eef2	0.00227298	0.25801	0.919	0.839	1
Hs3st1	0.00254421	0.284411	0.298	0.187	1
Sertad1	0.00258258	0.28662	0.54	0.437	1
Hectd1	0.00262772	0.25504	0.46	0.349	1
Pdia3	0.00276457	0.252418	0.927	0.863	1
Adprh	0.00283469	0.314876	0.403	0.299	1
Gadd45b	0.00296814	0.5078	0.347	0.243	1
Lrp10	0.00306108	0.334818	0.524	0.429	1
2900064A13Rik	0.00314315	0.255785	0.565	0.443	1
Fut11	0.00322509	0.265967	0.339	0.23	1
Lmf2	0.00345673	0.382382	0.444	0.331	1
Rmnd5b	0.00390544	0.372785	0.282	0.185	1
Dusp6	0.00399334	0.312898	0.661	0.55	1
Sec61a1	0.00432013	0.302324	0.637	0.535	1
Tmed7	0.00435933	0.455864	0.379	0.295	1
Suv420h1	0.0044434	0.292139	0.315	0.213	1
Atp6v1b2	0.00475584	0.318157	0.315	0.224	1
Smad4	0.00508343	0.261769	0.347	0.245	1
Bzw1	0.00565707	0.333642	0.508	0.432	1
Dirc2	0.00569979	0.403248	0.306	0.221	1
Phldb2	0.00648991	0.380648	0.419	0.323	1
Aqp1	0.00650108	0.441104	0.637	0.563	1
Gaa	0.00674615	0.471372	0.331	0.246	1
Tecr	0.00785961	0.25253	0.492	0.398	1
Asah1	0.0103115	0.354238	0.492	0.405	1
H3f3b	0.0116075	0.332378	0.976	0.948	1
Gcn1l1	0.0117159	0.263532	0.29	0.208	1
Paqr4	0.0118529	0.29569	0.282	0.201	1
Ppt1	0.0151349	0.284897	0.371	0.294	1
Copb2	0.0174825	0.27372	0.387	0.298	1
Pja2	0.0313611	0.268047	0.306	0.234	1
Ahctf1	0.0359638	0.293442	0.323	0.257	1
Npr1	0.0361963	0.280327	0.435	0.355	1
Yipf3	0.0395372	0.287726	0.403	0.343	1
Ap3d1	0.0427577	0.26573	0.339	0.277	1
Tm9sf3	0.0464068	0.313929	0.54	0.471	1
Trim28	0.0479763	0.29748	0.323	0.258	1
Gja4	0.0517566	0.339523	0.282	0.21	1
Copg	0.0533138	0.291014	0.371	0.308	1
Insig2	0.0570394	0.25715	0.258	0.2	1
Ppp3r1	0.0681026	0.265396	0.266	0.215	1
Ptov1	0.0741304	0.264124	0.339	0.275	1
Acadvl	0.0926278	0.26011	0.306	0.259	1
Sec22b	0.0982432	0.398914	0.323	0.293	1
Atf3	0.0983737	0.543762	0.5	0.479	1
Crim1	0.101248	0.312047	0.54	0.483	1
Hexb	0.1451	0.452288	0.532	0.535	1
Pld3	0.17932	0.328506	0.315	0.274	1
Mtmr6	0.185061	0.437841	0.274	0.239	1
Dnm1l	0.357822	0.267754	0.274	0.25	1
Gsn	0.746109	0.537999	0.758	0.774	1
